# Supplementary material for: Phylogenomics of the Major Tropical Plant Family Annonaceae Using Targeted Enrichment of Nuclear Genes
Source: Front Plant Sci. 2019 Jan 9;9:1941. doi: 10.3389/fpls.2018.01941 (PMC6334231; doi:10.3389/fpls.2018.01941)
Supplement: Supplementary file 1 [file Table_1.XLSX]

## Sheet: Feuil1
Name and reference sequences of the 469 exon regions identified in our analyses, and used to design the Annonaceae baiting kit (fasta format). The name of each exon starts with the name of the genus of sequenced transcriptome, followed by two identifiers from the trinity analyses. The last number (after the third underscore) refers to the genbank number to which this sequence blasted (using blast…
>Marsypopetalum_DN40183_8406_Q9FLP8
ATGAATGCATTCAAAGCATTCAAAGCCTGCGTCCCAATAGAGTGGAGCCCACACCTCTACATAACCCTAGTCAGGGGCATACCAGGCACTCGTCGCCTCCACCGGCGCACTTTAGAAGCCATGCGCCTCCGCAAGTGCAACCGCACAGTCATGCGCTGGAATACACCCACCGTCCGCGGCATGCTCCAGCAGGTAAAGAGGCTGGTCGTGGTCGAGACGGAAGCGATGTATAAGGCTCGGAAGCAGATGCAAGCAGACCACCGAGCTCTGCGCTCCCCCATCGTCGTTAACCATTTCAGTTCTTCTCAGTGA
>Marsypopetalum_DN45674_10477_O80763
ATGGGATCCTCTTCCCCTCCAAAACCCTCTATATTCTGCTTGAATATGAAATGGCCTTTTCAAAACCCTAACCCTAATAAAAATCCAAACCCCTGCGACTTCGACGTCCCGTTTCTCTTCAAATCACTCCAAAATCTCTCCTCCCTCGCTCTCAATCTCCTCCACTCCGCTTCCAAAAACCTAGAACCCAAGTCCCACAAAACCTACGGTCAGATCCCGAGCCAGAAGATACCGACGAAGCCCAAGGCCTTGTCTCCGGATGATCAGGGAGAAGCAGAGCAGCGGGCCCTTGCGTCGGCACTGGCGAGCGGGAAGGAAGCAACAGTGATTGAGTTCTACTCGCCCAAGTGCAGGCTCTGCAACTCGCTGCTCGATCTCGTTCTCGAATTGGAGGCGAGG…
>Marsypopetalum_DN53119_14293_Q9ZS55
ATGGGTTTTGGAACGCTTCGAAGCATTCTCCGCCCATTATCACAGAAGGCCCTCGTCTCCGGCGCTGCGCTGTCCCACTTTCGATCCGTTGGGGCTTCGTCTGCACCGTTGCCAAACGCGGGATTTGGTTCTGTTTTCAGGTCCTTCCAAAACAGAAACAGGTCAAGCACTACTCTCACACGGACGGGAATGATGACGATGACATGGAACCATTACGGAATGGGAATTCATAGTTTGACGGATACTCGATTCCCCAAGCGTCGACCCAGCAACAATTCCCGACGGAAAAGGGCCAGCCTCAGACCTCCAGGGCCTTATGCTTGGGTACAGTATGTACCTGGCGAACCAATCCCTAGAAGTCGACCAAATGAAGGAAGTGTTCAGGGACGGAATCGGAAA…
>Marsypopetalum_DN56251_15949_Q9SZT2
ATGGACGACTACACGAGGGAGATGATGGACCTGAAAACTCTCGTTACTCGCACGCTCGAGAAGAAAGGTGTTCTCGCCAAGATCAGGGCGGAGCTTAGGGCAAGTGTGTTTGAGGCTATTGAGGATGAGGATCGGGCAATTGAAAATGAAGAAGGTGTACCACCGGCATTACTTGGTAGTTGCAATGACCGTGCCAAGCAACTGCATGCTTCTCCATCAGGGAGGCTGCTTACAGCTCTAATATGTGAATACTTGGACTGGGCCCAGCTGGGACATACTCTTAAAGTTTATTTACCTGAGTGTAATTTGCAAAAGGACTTCTGGAAACCTGAACTGAGAGATTTTCTTAGCAAAAATGGCTATGATATAAACCGGAATAGTGAAAGTGGCCCTCTTCTT…
>Marsypopetalum_DN56548_16126_Q9SUF7
ATGGCTTTCGTCGAAAAAGGTGTTGTGAAGTCCAAACGATCAATATGGCGACTGAGCACAATTACTGACTTCTTTTGGGCAATATTGAACTTCATTGGCGTTTTCTTTGCAACAATGTTCTCGATGGAAAAATCTGATGAATACAAGAGAAGGTCAGGAGCCAGTAAGAAGTGGGATGGTGGTCCTGGAGGTGGTGGTCCAGGAAGCGGACCATATGGCGGTGGGCCTCGTGGTCCACCTCGTGGGATGGACAATGTTCGAGGGATTGACCACAGTTCTCTTCCTGCATGCGGCTCCTGCTGTGGAGGCTAG
>Marsypopetalum_DN61038_18784_O49657
ATGGCAATTGGATTAGGATCTCCATCGATTCTCTCTATTAAGTCTCCGGGCACGCCCAAACCGCCATTTTTCCAGCGTCGGATCCTTCCAGCTAGCTCTCTTCCCGCCAGAAAGACCTCCATCCGATGCGTTGAAAACACCAAAATAATCCTCAAAACCTGCAAGAATTGCAAAACTCAGTTCGATCCTTCTCTCAACCACCCTACGGCTTGCCGATTCCACACCGCCCATTTTGGAGGTGAAACAAAAAGGAAGTTTGAGAGCGTATACACTGGAGGCACCATGAACGCCCCGGATTCAGGCCGAATTTTCCAGTACTGGCATTGTTGTGGCTCTGAAGATCCCTTCGATGCAGGTTGCACAGCAGCTCCCCACTGTTCTTATGATGATTAA
>Marsypopetalum_DN67170_24716_Q9LNN6
ATGGAATTGGACCCAAATAGACAAACCTGTGGCTCGATCCTATTCATCTGGTTCCACTCTTCATCAGGGAGCGACCAGCTAAAAATGTCTATGTTCTTCCGGATCCTTTCAGGCTTCAAGCTGCATGGCAGAACACTTGTTCCTCGCTGTATTCCCCATCGCAGAATTACCTGTTCTGGTGTCTTTTTGTGGCGCTCTGCAATTTTTGCAACAACAGACAATTTCAGCATGGGTCCATGCACTGATCTTGACCTTCTAAATGATATTCTAGGAGTTCCAGGTTCATCTTCTGATCCACTGTCAGACATACTTGAATTGGTTGCAGGCACTCCTAATGGGGTATGA
>Marsypopetalum_DN67913_25326_Q9STW2
ATGTGCATATCGCTTTCCACAGTCTTCATATGGACAAATATGATAATTATCTTGAGAGTGTGTTCTCATATGTGCTCTCAAGTTGAAATCCAGAGAGAATGCCTTGCCACAGCCTTCATGAGGACATACAAAATGCCTCTCTCCTGTATGAATAAGGTTATGCCTCTTCAGCTTAGAACTATCCAGAAATTTCCTTCCGCAACCTTCCCAAGTGCAAACATATTGTCTCTCCCCATGGATGTGAGAATGCTTCCTCAAAGCGCCAGCATCCATAAATGTTTTCCCACACCCTTCATAGCTGCAAAGAAAGAGAACTTCACTTGTTGGTTCAGGTTCTCGCTCTTCTGGCTCTGGTTCTTTATGTTTTTCTTTCAGGGACTTCAACATGTCCTCTGTAAC…
>Marsypopetalum_DN68704_26115_O81153
ATGGCAGGCATGTCCCCATCTACAGTCCTCAAGACTTTTAAAAGTGGCTCTGAGAGACTTACAACTTCCCGTGCTGACTTCCAAAATCTTTCCAAATATAACAATGATTTAATGGCTTGCGCATCAGGTTGTCTACTATATATAGATGATAACCAATCTGGGTGGGAAAACATGTGTTTTAAATTATCCTCCTGGATCACAAGAGACCGTATGGACAAAAAATTAGTTGCAAACATAGGTATTCTTGGCCGAATCAATTCCCTTCCACCAGTAAATTTTCTCATCATATTCAGAATCCCCGCATGA
>Marsypopetalum_DN68772_26385_Q9M0D5
ATGGCATCGAAGTTGCGGCAATTGCAATCCAAGGCTTGCCAAGCCTCCCAGTTTGTGGCTAAGCATGGGACTGCTTACTACAGGCAACTGTTAGAGCAGAACAAGCAGTACATCAAGGAACCACCAACAGTGGAGAAATGCAACCTGTTGGCGAAACAATTATTTTTCACTCGTCTTGCCAGCATTCCTGGTCGCAACGAATCTTTTTGGAAAGAAGTCAACCACTTCAAGTGTCTGTGGAAGAACAAGCAAGAGCTTACGGTAGAAGATGCCAGCATTGCTGCGCTATTTGGACTGGAATGCTTTGCCTGGTACTGTGTTGGTGAGATTGTTGGGAGAGGTTTCACATTCACTGGTTACTATGTATGA
>Marsypopetalum_DN69165_26634_O49281
ATGTCTGCATCTCCAGACCATCTCTTCGCTCTCCGGAACAACTTCCATCTGGGGGCGTACCAAGCAGCCATAAACAACAGCGACGTACCCAATCTCTCCGAAGAAGAAGCCATCGAGAGAGACTCCCTCGTCTACAGATCTTACATAGCCCTCGGCTCCTACCAGCTTGTAATCAATGAGATTGATTCGTCAGCTCCCACAGCACTTCAGGCTGTGAAGTTGCTGGCCATGTATCTCTCTGGAGCTGGGGGCAAGGAAGCTGCACTTGCCAGTCTGCACGAATGGTTAAGTGATACAGCAATTGGAAGCAATCCCACTCTACGACTGATTGCAGGAATTATGTATATGCATGAGCAGGACTACAATGAGGCTCTGAAGCACACCCACTCTGCAGGCAAC…
>Marsypopetalum_DN69821_27428_Q9FYJ4
ATGTTTCCACAGCAATGGTCATCTCCATGCGGAAATCAGTGCACTCAAAAATACGCTGCTCTAATGCAGATCCCATGGAGAGTGTTCTGTAAGAAGGGCTGTGATGCAGATGGGGGGACCTGGGAAGAATGCTTGGTAGAGTGTGAAGAGATATGCTACAAAGATCCAGTTTTCAAGGACCAACAATGGAGTGCTTACATTGATCGGTCTCCAGGAGCAGACAATTATTCCTCGGAATGTTTTCATGCTTGTGTTGCTGGCTGTGGCTACAAGTTCAGCGTTCCTTCTCAGACAGTTGATCAAGTTCACCCAAAAAGGCCTGTTAAGCCTTGCCTAGAGAGTAAACTGCCCCATACTCCTGTTGAATGCGATGAAGATCCTGAAGACATGCCTTCCACC…
>Marsypopetalum_DN70022_27646_Q9XF91
ATGATCGCCATGTCACCGGCCATTTCCACCTCCTTCCTTGCAAACCGACCCCTCTCTGCATATCCTCCAGCTCGATGCCAATCGCGCGGCAAGAATTTTGGCGGACGCGGCAACTTTCAGAATCCTATGTCGTTCACAATCAGAGCAGCAAAGCTTCCTCCGGGAGTGGAAATACCCAAAGTGGAGCCCAAGCTCACTGCTCCTACCATTGGATTCACAGAAACTGCGGAGATTTGGAACGCAAGAGTCTGTATGATTGGCCTTGTTGGGATCTTTATAGTAGAACTGATATTCCATAAGGGAATACTTCAGATAATTGGAATAGATGTGGGCAAAGGACTTGATCTTCCTCTTTGA
>Marsypopetalum_DN70087_27655_Q9FKB4
ATGATTCAAACTTGGAACTTTATCTTTAACATAGTCTCCAAGGTTTGCATGATGAATAACTTGATATCCAAACAATTTCTCTATGGATTTAATGAGAACATGAGTAACTCCATCACTTGGAATGTTCAAAAGATGGAAACAATCATCTGCGATGATAACTTGAGTTGGTGGTACAGAATCAACCTCGGGCAATTGCAGCAGCACATGTCCTACTGTACTAAGGATCTGAGGATCCCTAGAAAACCATCCAATAGTATCAAAGCTCTGTGCCATAGGAATAACACCATCAGTAGAAACAATTCCATGTGA
>Marsypopetalum_DN70008_27716_P34881
ATGCTCAGCATCGCCTTCTCCAATGATGATTCAACAAGTGCACGCAACAGAATGAGATTCACCAGGAAGAAACAGACCATCTTCAATAGTGAAGCCCGCTGCTCCCCAGACACAGTGAGATGCCGCTCAAATTTGGAAAGATATGACAGCAGCAATGGAATGACTATATACATGCTTAGGAATATAAGGACGTTTGGAAGGAATTGGAGAATCACTGTTGCAGCCCAGCTCGAGCTCTCCCACCAAGTTAACCATAATTGTGCATTGTCCACCACTTCTGCATTGATGATCCGAGCAGCACTCTTCAAGGCAGTGATCACAGCCAGGGGAGAGCTCCAGAACAACAGCATCAACAATAGGCATGTGTTTACAGCAATACGACGCAGTCTGAGTGAAAGC…
>Marsypopetalum_DN70542_29187_Q9SP35
ATGCTTGCTCGTGGGCTCGGTTGCAGGTTTCGTGGCTCGTCCATATCTTACCTCCCGTCCGCAGCCGCAGCCGCAGCCGCAGCAGCAGCCATGGAAGAAGGGAGACAGAGCGTTGTGGAGATTTCGAAGAGCATGTCTCCTCCTCCCAATCCAATAGTCCAGCTCCAGACTCGGTTTAAGGACCTAGAGACCGGTTTCCGATCCTGGCTCGCCAAGCAGTCGTTGCCGGTCGAGGCCGCTGTCATCACGGCTACCAGCGCCGCCCAGGGTGCTGCTATCGGTGCCTTCATGGGAACTCTTACCTCTGACGTCTCTTCCACCTTCCCGACCCCGCCTCCGCAGGCCGGCCTTAATCCTCAGGCCATGTCTTCTCTCAAACAAGCTCAGGCTCTTGCTGGT…
>Marsypopetalum_DN70733_29386_Q949T5
ATGGAAGGGTTGAATGTGTCGGATGCGAATCTGACGGTGTACATTCATCCATCCAAAGCCAAGGACGTCCGTCAAGCAATCCCTCGTCAGCTCAGCTCCTCTCTTCTCTTCCAATACAATGAAGCCTTTGATGGTGTTGTATTAGCTTACTATGTAGATATTGAGAGTAAATGTGCAAAGATTCTTCCTGGCATTAATCCTTTTATAGGTGTGAAACTAAAAGCAGAGTTGCTGCTTTTCTCTCCCAAGCCTGACATGCTTTTAGAAGGCAAGGTAGTTAAGGTTGTAAAGGAATCTATTCACATCATAGTTCTTGGATTTTCCTCAGCAACAGTTATGCTTGAAGACATTCGTGGAGAATTTGAGTATAGAACTAAACATGGGGAAGGGGTGTTTGTG…
>Marsypopetalum_DN71330_30614_Q9C9I3
ATGGCACCACTGGCAGCAACTGCCGGAACTCCAATGCCCGGAAATGTTGAGTCTCCACAGCAGAGGAGCTGTGGGATTGGTGTTGAATGGCCAGGGAATGTGTCTTTGCCAGCCATTATCGCAGGCCCATATGTCCCTCTGTTCCTCCGAAGGAACCGCTGGTGTGTGAGTGGTGTTCCAATCAGTTTCACTTCACAGCTGTCACGGCTGAAGCCTGGACCAAGCACACGCTCGACAGCTCTCCACATCACCTCTGATCTCTCTGCTTTAAAATTTTTGTATTCAGAACTTCTCCGGTCAAGCCCTTCCCAAATTCCAAATGGTTCTGTTCCAGGCAAATAA
>Marsypopetalum_DN71339_30659_Q84TE4
ATGGAGAAATTGCCTGCAGAAATCTCTTTCAAGATCTTCTGTTTGTTAGATCACCAGAATCTTGCCAAAGCCCAGGAAGTTTGCAGGAAGTGGAAGGACTTGGCGTCTGATGACATTCTATGGTGCAACCTATTTAAAGAGAGGTGGGGCGACAATCATGCTGCCTTCTATGCCCCTCTCCACAGCAAATCATGGAAGGATGTCTATGAAGTTCAAGACCGGTGTGATCGAGTGGGATTGGGATTGAAGATCATAAGAGAAGCGGATGAATATTATCTGATTCACCAAGGTGTAATCCAGCGCCATTTGGGTTCAAGGAAAGGGAGGAAGAGAGTAAATGGCCGTTGCAGCGCCAACATAGGACTGGAAGGTGAAGGGTCTTTGCAAGTAGAGGAATCC…
>Marsypopetalum_DN71356_30734_O82752
ATGCCAAAACACATTCAAATTATACAGTTGATATTGTACAGATATTCAAGGCTTCTAGGGAAGGTGAAAGCGAGCGATTCAAAAAGTTTTCTAGCACTAAAAATAGAATGCTTTTGTGGCATGGTTCTCGACTTACAAATTGGACTGGCATTCTTTCGCAAGGCTTACGGATTGCTCCTCCAGAAGCACCTTCCACAGGTTACATGTTTGGAAAAGGAGTTTATTTTGCTGATATGTTCTCAAAAAGTGCCAACTACTGCTACTCAACTTGCACATCTAGGACTGGTGTGCTTCTACTATGTGAGGTTGCGCTTGGTGACATGGAAGAGCTTCTTTCGGCAAATTATAATGCTGATAAGTTGCCAGAGGGAAAATTAA
>Marsypopetalum_DN71974_31627_Q9ZPT9
ATGTTCCATCATGTTGTGGTGTCAGCTCAAACAGCTTCTCTGCAGCAAGAATCCCCAACGCCATGTACCCATGAATGCGACAACCAGCTAGAAATGCTTCCCAAATGGGTGGGCCTGGTTCAAAAGGCATTTTTTGAATCATGTCCTTCGCTTCTGAAAGCCTTCCTGCTCGACACAACAAATCAATTAGGCGAGCATAATGATCTGCACCAGGGGCCAGACCATAAACAGTATCCATCAAATCAAAAAACTGACACCCTTCTTCAACTAGACCAGCATGGCTGCATGCAGACAGAAGTGTAA
>Marsypopetalum_DN72390_32089_Q9SMY9
ATGATTGTTTCACCTGGCTTTTTTATATCCTTCACAAGTTTCTTTTGTCGCCTTCTTGCCCTTTTAGACATAGATGAAAAAGCATTGTTTATGACTAGTTCACTGATCAGTACACCTTGCATATATTCTCGTTCAAGGATTGGAGCGTTTGTATTGCCTTTGTTTTCGTCACTTTCCAGGATGGAATCTCCAGAATTCAATGAGGGATCATGTGAAATGACCTTTTCAATCGCCATCTCAAGACTCCAGCGTCTCTCCAAAGAGACATTTCTGTTGCGAGATTGCTCTAGATTTATCAGGTTGCCTTTCGGAAGCTTATCAGAGGAACCTCGACTAGAAACTTGGACCTCATGGACCTTTACATTCCCTATGTCGACTGAAGAGGCATGA
>Marsypopetalum_DN73511_34828_O81466
ATGTGCCAAACACAACGCCATGCATCTCGAGAGAACACAGTTGCCATAATCTCAACAAATGCAGCACATGGTGGCAAATGTGGGTCTGTGCACCAGCCAGGTCTTTCTTCTGTTTCTTTGTGGACTTCCTTGTCCCCTCTCCTTTTAGTCATTTGCCATGTTAGCCCTCTGTTTGGCTCTAGACCAGGCTGTGAAATCTCCAAGCCATGCTTCTTTACTAGTTTAATGTACTCTTCTGCATTAAAATGCTCAACTCCAAGGTCTTCATCCCAGATAAATATGTATTCATATGGCGCAATAATATCAGGATGCAAAAACCGTTTTGCATACCACCACTTAGTCTGTCTCCTAACACTGACATGA
>Marsypopetalum_DN74180_36428_Q8GXR1
ATGCTTAGCTTGGACATGCCCACAAGCTCGTCCCCATTCACCGGATCCTTGGGAAGGATCGGGATTGGCTTCAGGACCTTATGTGTCTCTGCCTTCTCTTCTCCAGCAGGCGGCAGATTTGGAGGCCAGACTGGAAATGGAGGAAAGGGTACATATGTTGGAAAGAATGCTGGGAACACCATAGGAGGCAAATTTCTGCAGACATTAGCTTCTTCAGGCTCCAGAGGGGCATCATCTGACATAGATTCCATTGGTTTGCAGTCTAGATTTAGGGAGAGATTTAAAGGAGGTGGCTGGGTTGAGTTTTCAGCTTCACTTGCTTGA
>Marsypopetalum_DN74305_37263_O23664
ATGAATCGAATGCTGCTGCCACTGCTGCCAGGGCATGGATGTCTGTTGGGGCCCCAGAGCTTAAACCAACCATTAGGGCTCCACCTGAGATGCAAATTGCAGCTGCTTCTCTTTTCAATCCAACTCGGGAATTGCCAAATGCAGTTTTTCGACCCCATGTGGATGCTCCTGTTTCAGTTGGTTTGCAGCAGTCTGAGAAGAATCGGTTTTCTTCGCAATCACTCTGGCAGCCTGTCCACACAGTTTCTGAAGAACTGCGGTTCCAGAACAGCAGAACAACTGTTTTCCCCCATGTATCAGCATCTGAACTGTCAAGGTTCCAAATGCAATCTCCCTGGCGGGGTCTTGCTCCGCATACTCAACAAAGGCAGAAAGCAGACATGCGCCCCCCAGACTTGA
>Marsypopetalum_DN74392_37731_O80821
ATGGCAAGACTCGCGAACACGGAGAAGTTCTTGAAGAGAATTGGTTTGGGGAAGGAGGACCACTACTTCTGGAAGCAAGTGGGGAAAGCTCTTATCTGCACATATACAATCTTTGGTATTGCTTGGTTGTGGAATGAGACTTCTCCTCTTGGTTGGTGGACACTAAAGCCTCGGCCCAAGGAAGAGAAAGAGATGGCCAACCTGTATGAACGGCGGAGATATCCATATCCAGGTGACAAGGAAGCGGTTGAGGAATTTATTGCAAGTGGTGGCACACTTGGTACTACCATTGGTCCAAAAGGATTTATAGACTCTGAAAAGGATTCTGACAATTTCCAGAAGAAACTTCAGTCAAAGAAATTTGACCAAGAAGCTCAGAAGCTGTGGCTACGCATGAGG…
>Marsypopetalum_DN75042_39233_Q8LFC3
ATGATGATGAGTGGCATGAAAGTGATGAAAGCGAGTCAGCCACAACTGAAGATATTGATCATTCTGTCATGGAGTCACCGATTGATCAGGATATTCTACATAATGTTGTGGGGGAGACTGATTTTGATGAAGATGATGAGGTTGGTGATGATGATTATGACAGTGCTGGTGGTGAAGATGCTGCTGGTGAAGATGGACACCATGATTCTGAAGGACAAAATAGCGATGAGTCGACTCAAAACAAGTGGTTGTATGGCAATCTGCAAAATGGCTCAGAGGATCAAAATTTGCAGGATGAGTCATGCACATCATCTGAGTGTCTGGTGGGCAACATCTCTGGTCCAACTAATGGCACAGCAAGTGATGCTAGGTCTTACCAGAATAATGGGGCAATAA
>Marsypopetalum_DN75101_39733_Q93Z70
ATGAGCTCATTATCACTACGATCGGTTTACATAGACAGTGGATACTTCTGGAAGGATGGCAAAAGGGTTTTGAATGATTGCAAGCGAGATGGAAGTATGCTACGGGTTCGAGGTTCTGTGGTTCCACCCCCACAAATGCTGAAGTTTGCAAAGTCGGCATCGCAGAAATCGCAGGAAATAGTTCGCATTGGAGTTCTTGGAGCCAGCGGTTATACTGGTTCTGAAATTGTTCGGCTTCTTGCAAACCATCCAAACTTCCGTATTACATTGATGACGGCCGATAGAAAAGCTGGTCTGGCAATTGGATCAGTATTTCCACACTTGATTACGCAAGATTTGCCAAATATGGTTGCTGTCAAAGATGCAGATTTTTCTAAAGTAGATGCTGTGTTTTGTTGC…
>Marsypopetalum_DN75117_39885_Q9FHU6
ATGTTACAACAAGGACGTTTACCGATTTCAGATTCACATAAAATACAAAGTAAGAATATTATTGTCAGAACCACTCTACCATGCAACTTGGGTAAAATCCAGCCTCTGTCGAGACAGCCGAAAGGGAACGTAGTTCCTTCTGGACCTTTCGTCTCTCATAGAATATTGAGCATGCGAGTGACGTGCATTTCACTCCACTTTCTACATGCCAATCGCCTCCACCACAGTGCCTGCATATCGCACATAGGTGCTGAATTTCTTTCTCCAGTTTTGAAGTTCTGCCAATCACGGCTGCTGCCACAACAGGTCCCTTCATCGAGCACTTGTCACATAAATATTTTGAACCTTGGACCAATTCACCACAAAGAGTGCAATGCCTTGAGAGATAATAGGAATCTA…
>Marsypopetalum_DN75117_39889_Q9C811
ATGATACACCTTCTCCATTTTCAATGTGACTGGATTTGGATTCATAGCACTTACCGCAGAAGCAATATCTTGTCCAATTTGGAATGCCTGTTCCACAGTTCGCCCTTTAAGGAGCACAAACATGCTGTCTGTATCACCATAGATAACTCTAGCATTCCAATTTTCATGAGAGTTTACAAAGCAGATCGCAGTTTCCAGTGTTCTACGACCACATTGGACAATGCTGTCAGCAAGCTCGGCACAAGGCATGCGGCCACTAAATCCAGCTGCTGTATATCCGTAGGTAACATTTGCTATCAACTTAAGAGCAAGTTGTCTTGCATTAAATATCCTATGCAACACTTGCTGTGA
>Marsypopetalum_DN75142_40078_Q9M2T3
ATGTCCTTCAGAAATCTCATCGAGAATATGATGTCGAAACTAAAATTATCTAAGTTGTCATCAATGATTTTGAAACCAATATCTGCATTCCTTGATTCAATAAACCCAAAGGATGGAAGATGTCCGACAGCAGATCTTTGTTGTAGGCTGCATACCTCCATGTACTGTACACCCATTTCAGCTAAAATGTCTGTGATATCACCAGAAGAAAGTCCACTAATTACTCCTCCAGATCCCACTGGAGACTGGAGTATCTCCCATGGAGATTTTAATAAAATCTTGTGTGTTTTCTCTTTTGACAGTGAGCTGCTAACAACTGGCAACTTCTCTTCTTCCAAGAACCATACCTTTTTTGGGTCAAAACCATAG
>Marsypopetalum_DN75806_42738_O23293
ATGCAACTTACAATTTCAAAGAAATTTGTTCACAATGGAAGACATACCTCATATCCAAGAAGGGTTAAGAAATTTTCTTTCCTTGTGACTCTTGAAAAATGTTCAGTTCTAAGCATGTGGATGCCAAAAAATACAGCACTCAAGAAGTTCAAAATATCCCCAACACATGGAGGAGATCCACTGGATTCCAGCATACCAACCCCTATAAGTGTGACGATTGCTCCAAACCAAGTCAGGGAGGGCACTGTTGCTCCAAAAATGCCATCAATCAAAGGTACCGCAACTACTGTGAATGCGGAAATGAATGATGCACGTCCAGCATCAGATGTAAGCAATCCAATAGCCTGA
>Marsypopetalum_DN75812_42768_O22822
ATGCGCAAGTCCTTTGTGCACTCTGCAAGCTGCTCTGGACTAATCTTCTTGAAGCCAAATCGCTTTGTCCAGATAGACTCAGCCTCATCAGCAGCTGGAAGCAAAAGGTTCTTCACTTCAAGGAATCCCAACAGTCTCTCAATGCATGAGAACAATGACTGGAAGAAACCCTGTCCTTGGTTTTCTTTGCTTGTGGCAACTAATGGTAGTTCTGCAACTTCCCTCCCAAAAATTCTTAGAATTCCAACTGATACAATAGATGAGTTTACAGTCAATATTGCACAATACATTCCACTAAATTCTTGGTCTCGCATGCTCCTCCCATAA
>Marsypopetalum_DN76154_43594_Q9SLC6
ATGAGATTACGGTTTGCAGGTGGAGAATCTACTGCAGAGAACTGTCAAATTCTTCAGAGCAGGGTGAACAGGTATAAATCTGATAAGGAATGGCTGGATAAAAAGGAGTTGGAAGGTTTCTCTTGTGATATCAAGTTCACTGATAAGGAGCTTGATATCATTGAAATGGCTGTTTATGGTGATGTTATCCGTCCAGGGAACCAGTGCCGTTGCAGGACTGTCGCTGAAATGCTTGGTCAATACAAAACAAAGAAACCCTTGGCTGCCTGTGAATTGCCATACAAAGAGACATCAGCAACTCTCTAG
>Marsypopetalum_DN76188_44022_Q9FN15
ATGGGGGACTTACCACATTACATGACTAACTGTTTTCATACTGGAAGGCTTGCTTTCTTGGCAATTATTGTCTCAGCTGGGATTACATTGCAGATTTTGGCATGTGCTTTGTATAATAACTGGTGGCCAATGCTGACAGTGTTAATGTATGTAATGCTTCCCATGCCACTGCTTTTCTTTGCTGGTTCTGACACCTCATCTCTCTTTTCCTGCGATGGGAATTGTTGGGTTAATGCAGCCAAGTTTCTCACTGGAGCTTCTGCGGTGGGGAGCATTGCAATACCAGCAATCTTAAAGCATGCCAATGTCATTGGCTGGGGTGCCCTAGTGCTGGAACTTTCATCCTTCTTTGTCTTTGTTGTGGCTATAGTCTGTTACCTTCAAATGGGCAATGACGAT…
>Marsypopetalum_DN76580_45078_Q9LHC9
ATGCCAGGCATTGGACCACTAGGCCGTTGCTCTTCATCCTTCCTAGTGAGGGGAATATCCAACGGCGGCAATGGGACTGGGTCTCCAACCTTCCATCCAGGAGGCACTTTCAGTATGTCCCTTGGCAAGTCCACTGGCATTCCAGGACGCCAACCTGCAGGGACTGCTGGTGGTGGGGGAAGGAGCATCCCTTGTAGTGCCGCCAAATCAATGAGTGGTGCCTCACTTGGCGGTGGGGGCGCCTCAATCAGTGTCTCCACAGCCTTCTCCTTGGTCTCAACCGTCTTGGGGAGGCCAACATCAAGGTCAGCAAAATTGTAG
>Marsypopetalum_DN76654_46375_Q9SF37
ATGAGGGAAGAAAACCGAAGCTCTTCTATATATAATAAGGAACTTTGTTTCCTTGAAATTAACAGCTTCCTGGAATTCCATGCAGTCCCAAAGTCACAGCTTAGTATCAAAACAGCCTTACTATGCCTCATTAGCTCACTTTCAAGAGTATTTGTGGAACCCAAAGAATTGTCTCCCACAGTTTCATTGATCGAACAAGTTGCATTTTCCTGTGAATTGATTAGCGTCCTATATTTGCCAGCCACATCCATATATGCAAGCACAGCAGCATTGTACAAGGAATGTAGTGCATTTGTTGAGATGGCCAGTTTATGA
>Marsypopetalum_DN76876_47254_Q9SGQ8
ATGATTATATATAGGCTTTTCAACTGGAATTCCATCCTTGAGATCTTTCACCTGCTCATACATGAGGTCGAAATTGTTGGCTCTTGGGTCCAGCGCAGTTACTCCCTTCTCCTTCCTCCCTGTCCTATCAAGAGAGTGGTAGTCATCCAAGCAGATGACTGTAGTGGTGTCGCTGATCAAGGTGTTCGAGTCTGGATTCCCACCCTTGGGCGGCTCGGCGGCACCACCGAAAACGCTCGTCAGCCTTCTCATGAACGTGCTCTTCCCACAGCCAGAGTCTGCAGCCAGCCCAATTACCACTGTTTTTGCTTCCTCGGCCGAACATGA
>Marsypopetalum_DN76933_47540_O23315
ATGTGGCCCACCAAGTTTGGTGCTGAACATTACTTTCTGGATGGCTTCCTCAAAACCAGCTGTCCGACCACTTTCACGGTCAATGAAGATAGGTGCAAGACCTTTCCTGTCAGGTTGAATTGTAGTCCGGAAACCGTAGTACATGCGATGGCCCATGAGGTTGTTGGCAAAGTTACTTGGGCCATCATATGTTGGCATAAAAATGTCTGCAAGAAGACACACCATGTAGTCCGCTGCAGCACCAACCAGGCCTCGGGCGTTCTCGGATATCTCATCAGCAGGGCCAACTGTGTTGTGATTCTCCAAGCGAGGAAACATTGCACGAAGTGGCTTCATAAAACGTTCTCCACCAAACAATTCACCAGCTGCTAG
>Marsypopetalum_DN77018_48560_Q9SUS7
ATGAATGGTCCCTGCAGCCTGAGGCGCCTTTGTCTGTCGTCTAATCTGCCAACATTTAACCTCATCTGCACCAGCGGTGAAGAAGTAAATAAGATTAATTGCAGAAAATCCGGTCTTTATGATCTTTGGTATGGCACTTTGCAACTTATTTTCTTCACAGTATTTGGCAGCTTCATCCTCTGGCATATCTGTAAGAGTCTTCTCCAAAAAACAGCTGAAAGGGATAATTGGCTCACCTCCATGCTCTTGCACCCAAGCATGGATCTTTGGCAGAAACTTGTTCTTTTTTCTTTGATAGTCCCTCTCATTCATGTTTACCAAATAAACAACAGGTTTTGCAGTGAGTAA
>Marsypopetalum_DN77044_48791_Q9SND1
ATGGAGGTTGCGGCCGGAGGAGCCGCCGCTGCCACGCGCGGTGGATCCCTCCCGATGCCGTCTTCTCAGCCTTCGCGGAAGGAATGGCGCGCCGTCTCTGAGCATTCTGTTCGTAGCGCCGGGAATGACGAGTTGGACCGTATGAAGTTGGGGCAGTCTGAAGAAAGAACGATATACGAGGTGCAGCATGGAACAGGGCCGCTTGATATTGATTTCTGTACGGTCACGATCGATGGTAACCCGAACAATGACGTGTTGCAGCAGCGGCTACTTGGCATCTCCAGACAGAGGGAAGAGCTCCAGCAGGTGGAGATTGAGCTTAGAGCTCAACTTATTGCTAGAGCGGAGATTCTGCAAATGCAGAAGAGCTTTGATGCACAGCTCAAAGAGCACGCCAGT…
>Marsypopetalum_DN77328_49269_Q84WS4
ATGTCTGCAACAGAACCGTCAGAATTCTTCAGGGGCAATGGAATATCCATGGTAACAGACCTTCCAAGTTCATCAAGATCATCTTTGCTCAGAGGCTGGACAAGCACAGCCGAGTGCTTGAGAAGTGAGTTTAAACAGTGCAAGAGGATATTTCCATTGACCAAATTCCCTTCAGACTTGCCACCTAGTCCTCCTACTGTAGACGCATCCCAGGACCATATTAAGGCCTTCGCGCAACCTGCCAAAGGTGCAGGAAGTAATCGTAAACATTGTCCTTTCATTAGAACAACTGACAGAGGGCCATTACCCAAAGCTGAATATAATGCCAGTTTCATCCATGGAGTCATCGATGAATAA
>Marsypopetalum_DN77486_50069_Q8GY05
ATGGAATCGACCAGGTCATGCTTCGAGTGCCACGGGGCGCTTCTGCTCGGGTTAGCTTGCATGGTGGTCAGGTCATTTCATGGAGGAACGATCGGGGGGAAGAACTACTGTTCACGAGCAGTAAGGCTATATTCAAGCCACCAAAGGCAATGCGAGGAGGAATTCCCATATGTTTCCCACAGTTTGGGAATCGTGGGTCACTGGAGCAACATGGATTTGCAAGGAACAAGATTTGGATCATTGATGAGGATCCTCCCCCGCTGCAGCCCAGTGATTACATGCACAAATCGGCCATTGACCTGCTTCTGA
>Marsypopetalum_DN77447_50189_Q94A41
ATGGATCATACGGCTTATGCTCATTGGTATAGCAATTTGGTGGGCTTTTGGGGAGGTTATTCGCTTAAGTTTGCTGAGAGGGAGAGGGAGGATTTTACATGCTCTGAGCCTAAAATGGCAAGAAAATGTCTGCAAGTTTTACATCCTCTCGAACTTAGGGTTTGCAGAACCAAGCATGTTCCTCACTCTTGTACTTCTCCTCCATGCATCATTGCAGCGGAGAGAGTTGGGGACTTTAAGTCGGCAATGGAACAGAAAGACGCTCAGTTATGTACTCCTTTTTTCCCTCCCCATGTTCGTTGCACAGCTTGTCCTTGTTTTAGCTGGATCCAAGCTCAACAACAATAA
>Marsypopetalum_DN77420_50303_O82370
ATGAAACAAAAATCCAAAGAAAGAAAAGGAAAAATGAAGGTCTATGGATTCATGTTCCATATAAAGTGGTATTACTATTTGATTCTTGCAGTTGTTGATGTAGAAGCCAATTTTCTAGTGGTGAAGGCCTATCAGTACACATCTTTGACAAGTGTGATGCTGCTAGATTGTTGGACTATTCCATCTGTCATTTTCCTCACTTGGATGTTCTTGAAGACAAGATACAGATTCAGAAAGTTTGCTGGAGTAGGGATTTGTGTTACCGGTCTTGTTATGGTTGTATTCTCCGATGTACATTCAAAAGATAGAGCAGGAGGAAGAAACCCTGTCAAAGGAGATCTGCTTGTTATTGGTGGGTCCATGCTGTATGCAATAAGTAACGTTAGTGAGGAGTTCCTG…
>Marsypopetalum_DN77420_50304_Q9FKE2
ATGCTTATTTGGCATGCACTGACAACAGCTCCAAACGTGCCCAGCATTGCCATGAGCTCAATTCTATCGCCAGTTTTTACCAGGAACTCCTCACTAACGTTACTTATTGCATACAGCATGGACCCACCAATAACAAGCAGATCTCCTTTGACAGGGTTTCTTCCTCCTGCTCTATCTTTTGAATGTACATCGGAGAATACAACCATAACAAGACCGGTAACACAAATCCCTACTCCAGCAAACTTTCTGAATCTGTATCTTGTCTTCAAGAACATCCAAGTGAGGAAAATGACAGATGGAATAGTCCAACAATCTAGCAGCATCACACTTGTCAAAGATGTGTACTGA
>Marsypopetalum_DN77495_50326_Q8GZ96
ATGAGTCAGAAACAGTCAACTGGATTACAGTCCACACAAAGCCCTGCCCGACCTGTTTCAAGCACGTGGAAAAGAATGGTGGATGCAACTATGTTAAATGTATATGTGGAGGAGCATTTTGTTGGTTATGTGGTCAAGCCTATGGGAACAGTCATCATGGAGCTGGGCATGGTTGTGGACGCTACAAACCTGACACAGAGAAAGCTATGCGTGCAAAGAAGGACCTTCACCGGTACATTCACTACTACAACCGGTACCAAGCGCATAGAGATTCTCTCAACCTTGAAACTAAGCTCAAGGAAACCATAA
>Marsypopetalum_DN77653_51440_Q9C7W7
ATGGGGAAGGGATTCGAAGAGTTCCAGCCCATCTTCGGAGAAGCGAAAGGAGAATGGGAGAGCCCAAAAGCGTCCGGGCAACCTCCTCACCAGCTTCTGCCTTTCCTCTTCCGTGTCAGCGCTATCGACCATTCTCAGCTCCGAATCCACCTTACCGATTTCCACTCCTACACCTGGGAATGCGTCCGGAATGTCCAGCATCTGGAGGATTTGAGAGATATCATTGGAGTTGGTGGTTCATGGGAAGAGTTTGTTGATTATCTCATAGCATCCATATCATCAGATAATGTAAAGCTTATTCTGGGAGCTCTGAACTCAAACAGTGATTCTGGTGCCACTTCTGCAAAGTTGGTAGCCCACAAGTCAAAGGGCATGCCTCTCATGTCTATTCCTCTTAAC…
>Marsypopetalum_DN77724_52014_Q9ZPR0
ATGATAGAAGGTGCACGCATCCGGCTAAAGGGATGGCAACAGGCAGCAGTTGCCTTTGGGTCAGCTTTTGGTGCTCTGATGGACCCCAGAAGAGCTGACCTGATAGCTGCTCTTGGTGAGACTACTGGCAAGCCAGCTTTTCAGAGAGTCCTTGATCGGATGAAGAAGAGCCCAGAAGGCCAAGCAGTACTTCTGGAGCAGCCGCGTGTCATTTCGTCAAGTGTTGGTCATGCGTGGGACCTACCTGAGGGCACATTTGGTGCAGCGTATGCAACATTCATGGGATCGAGGAACTTCTCACCAGATGACCGCCCGCCCGTGCGGTTCATGGCCACTGAAGAGCTGGCATATGTGGCTACCCGTGCACGTGAAGTGCACGACTTCTGGCATGTTCTCTTC…
>Marsypopetalum_DN77862_53511_Q9LQ26
ATGCCAGCAAAACCATTTGCTATGGCTGCTTGTGTTGGTTCAGAGAAGTTAAAAGGTTCAATTGTTCTGAAAGCAGCAATCTTAGAAATCTCCAACGAAGTCAGAAAAACAATCCTGCCAGGAATTGCTCCTGTAATTACTGTGCCAAATCCTCTATATAGCCCACGTATACCATCCATTCTCAACAAATTTCTGGCAACCGCAAATGCATTTTTCTCCATGGTTTCTCTTGAGGCAACTTGCAACCTGGTCTTTATGACAGAGATTGGGTACAAGGCCACAGTAATACCAGTAAAGAGGCCAGCACCAACAACATAG
>Marsypopetalum_DN78101_53912_nomatch
ATGTCTCTTCCAATTCCTGAAATAGTTGTTTCTGACCCGAAGGTATTGGGGAAACATTCTTCTCTCTGCAAACAATCAACACAGGGAGCCAAACACGGACAAGCTTCAATCTCACCTGTCTGGCAGCCAAAATGGAACCAGCAGCAACAGCATCTGCGAGTCGGCCTGTGCATCGCAGCACAAGAGCTGGCAGCCCGGGTGCAATATTTCTCCAGGCATCATCCTGAAACGCCCTTTGCAAATCTGCCACGAAAGCCGTCTGCTCGCTCCACTCCTTCACCGCCGTATCTGCAATCCTCAATTCAATCATCCTCTCCACAAGCCAAAACAGATCCTTGCCATGATACACCGCCGAATGTAGATTCAACCGCTGAATCGCCTCCGTCTCATCATGATCTC…
>Marsypopetalum_DN78135_54292_nomatch
ATGGAAAGACCACCAGGAAGGATTTCCATGATTCAACTGAACATCCCCATTAACCATATTTACCTCTTTCTCAAGATGCCGGACTTCACCAGAGCCAGTAACCCGAAAATATCTAGGATAAATGTTGTTAATATGGAAACTGTCGCTTGTCCCATTGAGAACTTCCTTTACAGCCCAAGGATTTGTATCTTCAACAAATATATCGTATTTTACAACTTCTTTTCCTTTTGGTCTGTCCCTAGTGAAGACCCAGGAGAAAATTACATACATTTTCCCATTAAGGGATCCCATGAATCTAGCCTGAACTATTTGTGGGACCAGCCAAACAGTGCTTGCATCAGCTTGGCAGCAGATCGATTGGATGTCATTCACATTGTATGA
>Marsypopetalum_DN78168_54627_Q7X8C5
ATGTTGCAGTACGTAGATCAGAAAGAGAAAACTCTGCAAACTCAGGAGAGTCGTCGAAAAATCCAAATAACTGATAGAAGTTTTGAGCTCCCCAATGGCCACGTCTCCACTGTTCAAGTCGACGCACAGCTTCCACTTTCTGCCGACAGATATTCTTTTTTTCCTGTCGAAGAGCCATCAAAGATGCCTGAATATGCCTTAGTTCACCAGCAGCTTCATCCCGTCGACGAGCAGCTTCATGGGCATGATTGTCAAGGATTGCTAGTGCTTTCATTGTCTTCTGTAACTCTCTCACAGCTTCATCCCGTTCCCCTGAAAGCTTTTGTCGTTCCACTTTGGCAAATCTTAGCTCATCTTCAACAGCTTTTCTTAGCTCAGATTCATGTGCACAATCAGCTT…
>Marsypopetalum_DN78180_54673_O65312
ATGCTTCTATCCCAGATTGGCTCCATCAAGAATACATGTGTAACAAAGCTCAAATCAAGACCTAAGGCTGCACTTCCATCCATTAGAAGAGCCATGCAATTCACATCATGTTGGAAGATCATCAAAGATTTCATCTTGTTATTAGAAGGCATTGGACTATACATTCCAGCATATTTGATTCTTGCGCCAGTTAACTGCTGTTCAATGACATGTATGTGCTCAAGAAACTGTGAAAATATAATCACTTTCTCAGGAAGAACCTTAAGGTACTTATCGTGCGACCCACTGCTGGCCATTTGGTGTATTAACTTATCCCACTCACGTTTATGCAACGCTAAAAGTGCATTACTAGGAGGATTGTTGTCCACATCTACATCCATACAGTAA
>Marsypopetalum_DN78200_54879_Q9STQ2
ATGTGCTCCCTGATACATTCAACGAATCCACTGCCTCCAATTCCCTCTGCATCAGACTCGATTAAAGCAAGGATCGTGCCATACTCAAATGATGCAAGAGGGTCATCAGTAGACCCAAGCTTCAGAAGGCGCAACCATAATCCCTGCAGTTTCACTTTTATGTCCAAAACCATACGTTCACGCTCTGCAGCCCTCTCCCTTGGACTGAGACTATCTGCTTTCGGATCCTTGCTAGCTAGCATGGGTGAGCTAGGAGTTTGCTTCCCAGAATGTTCTAGTGCTCCACTTGCTACTGCAAGAATTGCTCTCCGCTTTTCTTCTTGTTCTTCTGTTCTTATGTTTGAAGGAAACCGATCATAA
>Marsypopetalum_DN78202_54956_O48849
ATGCCGACGCACTCCTCGATACCACTTGGGACCAATCCTTTTCAACTGAACATCTTTGAATCCAGCCTTTTCAAACCACTCTATGTACTCTTCCTCTTTGGGGAAGAGCATCCAGACATCAGCAAAGAACCTGGACAACCAGAAAGTGGGATACACAGGACCAATGACGCATGCTTTCCCACCAATTTTCAACACCCTGTACGCTTCTTTGATTCCTCGCTGAGGGTCAGGCCAGTACTCAATGCTTCCAGCGGACACATATCTATCAGCATAATCTGTTGGGAAAGGGAGATCCTCAGCATCCCCTTCAATGACCGTGCACTCCTTCAACTCCGGCTTCTGCTTTGCCTTGGCAAGTTGGTGGGGGGACTGATCCAGAATCGTTACATTCTTGGCATC…
>Marsypopetalum_DN78487_55833_Q9LYD6
ATGGCGATGCCGATTAGGGCTTTTCTATCATCGCTCCTCTTCTTCGCGTTGTTCTCAATCCCCAGCTTCTCTCTATACGAAGATCAAGTAGGACTCATGGACTGGCATCAGCAGTACATCGGAAGAGTGAAGCATGCAGTGTTTCATACACAGAAGGCGGGGAGAAAACGTGTCGTGGTATCTACGGAGGAGAATGTTATTGCCTCTCTTGATCTCCGCAGTGGGGCGATCTTTTGGAGACGTGTTCTGGGGGACAAAGATGTGCTGGATGATATTGACATTGCCATTGGAAAATATGTTGTCACCCTTTCATCGGAGGGTGGTGTTTTAAGAGCATGGAATCTTCCTGATGGCCAACTAGTGTGGGAATCTTTCCTTCAAGGGCCAAGGCCCTCAAAA…
>Marsypopetalum_DN78408_56127_nomatch
ATGAGTTTCAAGATGCAGATTTATACGAGATGTGATTTCCTGAGGAGCAGGGAAAGAATTGTCTGTAATTCCTTCCCAATCGACCCCCTTGAACCATGGATGACTTTTAACAGAACCAGGACCCTGACTCCCAAGCCTGTGAGTATCATTAACTTCCAACAACTTTGTGATAAGATCAACTACTTCAGGGCTGAAAGTATAGGGAAGAGTCAGCTGTCCTTTAGCAATCTTTGCAAATGTATCAAGCTCACTTTCACGCCAGGATCCAAATGGCATTTCAGCTTGCAGCATGAAGTAGATTAA
>Marsypopetalum_DN78449_56500_O64640
ATGAAGGTGTTCATAGCTAGCACAACATCCTCTCCAGCGCTACTCGTCAACTCCTTTAAATTTTGTGGTTCAAGGGATTTAAGATATTCCAACAGCTCATTTTGCCCACTAGCAGACTTCCTTTTCACCTGGCAATTAAGTTCCTCAACTTCTGCTTCAAGTAACTCAATGTATTTTTCTGCATCCATTTTCTCAGGACCAGAAACATTATTCCACCTGATAACTTCACCAGTCACATTTTTTTGTGTGCCAGGAGCATATTCAGGTTCATCCTTAGTTTCTCGTGGATCAGGCAGAGCAACCTGCTCTAGAGTTTGCTGCAGTTCCAAGCGAAACTGTGCATTCTTAAACATGTAA
>Marsypopetalum_DN78526_57296_O48686
ATGGAATCCAGCGGCAGCCCTAATTCCCTCTCTATGCATGAAAATGCATCCGCATCTGGAAATGTTGGCAGAGCGTCCTGCAGTTCAGACAGCTCCTCAAGATACTCTGGAGGGCAAATATCAGGCCTGGTGGACAAACCCTGCCCGACTTTGACAAAAGTCGGCCCCAATCTCATGAACAACTTGGTCAGTTCTTTGGCTCGCATCCGCTTGTTCTGTTCGAGCTGCCCTCTCCTCTCGTCCAAGACGAGCTTGAAGGCAAAGCTCCCCAGAGCAGTCAAGATCTCCGTCGCCCTTCGAAACGCCTTGATGGGTTGA
>Marsypopetalum_DN78634_57961_O80737
ATGCACCTGAGAGCATACCTTGAAGAATCTTCTGATTTTCTAGTCATTGCCTTTTCAACCACACCATTCTCAGGCACAAAGCATGCAGCTTTCTTTCTCTTCTGTCGTGTGGCTGGCATTGTAGCATCAACTTTTGCAGATCCAGGAGAAAAGTTCCTTTTCAAGGTAAGATTAGGGTGTTCTAGTTGTCCAACCTCCCTCGTCAACCTCTGTTTCTTCCTGTCAAGCAAGCCATCTCTCACTAGTGCTTTAACACTGTCTGGAACTTGTTCACATGGCAGTACATCTCCACGAAAGCCACCCAAGTGGTTCTCAAGACGATTGAAACTATTCACCACTTTGGCACAATAA
>Marsypopetalum_DN78604_58111_O65525
ATGCTTCTGATTATCCTTCCAGTAGCCTCGCGTCTCTGGTTCTGTTTGAAAGAAGTTGAACCTAGTGAGTTTCTCACTGGAGATGTTGGACTCTGTGACAAGGGTGTAGCAGATGCATTAGAAACTTCCCTTGCTTTCCCCTTCAGAAGGATGACCTTTCTTTTTCCAGTTTCAAGTGAACCAGATGCTCCAGTTGTGGTTCCATCAGTGGAAATGACAGTTCCGTCTTCTAATGTTTCTGTATCATTTGTAATAACTGCTGCAACTGATTTATCAGAAAGTTGCTCATCTCTCCTTGGCACTAATAGGTAA
>Marsypopetalum_DN78625_58199_Q9SF33
ATGTGCAGATCACAGAAAATTACAACCTTGTCCATGGAGGTGCTCGCACCAAAGGAGGTTTTTCCAGAATTGAGTATCAAGCCAATCCTTCAATTAGAGGGGCATCATCTTTTAGGAGTTTGGTTGCCAGATTACCACCAAGGGCTCATTCTGTTTATTACAGAGATGACATTGGCAATGTCTCTACATCACATTTGTGGGGTGACTCCAGAAAGACGGAACTTGAAATTAATCCTCGGTATCCGATGTTTGGTGGCTGGAGAATTTCTTTTACCATTGGCTATGGGTTGCCACTACATGACTTCCTATTTCAATCAGAAGGAAAGCGTTTCCTCAATATTTCCTTTGGTTGCCCCATGGATGAAGTTATTATTGATGATCTGA
>Marsypopetalum_DN78885_59475_O49457
ATGGGCATTACAAGAACTGAAGCGTTTATCGAGTGCTCACCCAAACCCAATGACAGCGCACAGGCAGTCTTTGCCTTGATTGCGATAGACATCACCCTGGAAAGAACTGCTTGGTGGAATGATCTAATTTCTGTCTCTTCAGCTGGTAACTTTACAGGCCTGTTCATATCAGCAGCCATACTTGATGATGTAGCAGAAACCAAAGAAGAAGAATCTTTGGTTTCACCCCCTTTTGAATCATCAGGTGCCAGCAAAGATATGCCTATGAACACAAATGACATCCCCAAAATAAACATGAAGGTTCTCAGCACATTAAATACCTGA
>Marsypopetalum_DN78835_59509_Q9AUE0
ATGATTATCTGGATAATATGTGCAGCAACACATGGAAGAATCAACAATCCAGATTCACCAACTGCTCCACCAAGCTGCTCTACCACAGCAACCATCACAGGCAGTGTTTTCTGGCTAGAAACAATGATAACGGCACGTGAATTTTCTTTCTTTGCAAAAACTGTTTTACTATTGCCAGAGACAACAGATAAACTCCATATTGCAATTGAGTTCACTGCTAAGAGGAAAAAATGCAGCAGTGTTCCCATCCCAATAGCCACAATAAATACTGCAGGCTTAACCATTAAAAGTAGGGGCCTCGATCTGCTCACTTGTGTCCATGGAACCAAACTGAGGCACATGGCACTCGTCATTGAGAAAAATTGA
>Marsypopetalum_DN78876_59668_P33543
ATGGGCTCAGAGGACATGGGCGGATGCAGAACCCTTACCATACATGAATTCATTTTACACTCGGGCACAAGATGGGCACATCTATTTCACTTCATTCTTGTTCTCAGTCGTGGAGGGTTTCATTTTACTTCTAAGAACATTCTACTTGTCAATTTTATTTTTTCCCGCCCTAGCTTTGGCTCCATTTGCCGATTCTTTTGGTGTTCAATTCAGGAAGATGTGGCTTCATCTAGTCCATCATACTTTGGAAAGAGCTGGCCCAGCATTCATAAAATGGGGCCAATGGGCTGCCACTCGTCCAGATCTGTTTCCTAG
>Marsypopetalum_DN79035_60734_nomatch
ATGATCCCAAAGGGGGACAGAACTGAGTCGATGTTTATCGCCAATGGTGAGCCAACACAGAGAGCAGTCACAAACACCGATAGAGGAGGCAAAAGTGGCGTGATTGCAGCACTAATCCAGGGAAAGAACCGGTTCAAAAGAAGACCTGCAGCAATTGGTGCAACCACAATCTGCATAATACTGGACATCATTCCTTTCGCATCAACTGGCAACCTCCTGCCAATGAGCAACAGGGATAACAATGGTGTAACTAGAACTGCTGTGGCAGTTGATAGCGATGTCATAACTATGCTTAAAGGAGCCAAAGGTGGGTCTGTTAGGAAAGTAGCATAA
>Marsypopetalum_DN79270_61269_Q84J48
ATGGCGAAGCCAGCACCTAGCAACAGCACAATGCCCCATGGCAGCTTCTTGCATTTGTTCCAGTCCATGAGCTTCTCTCCTTCGTTCTTCTTGTTGGGGATTATGAATAGCAATGTAGCCATCAATACGCTGACAGTTCCATCCCCCACACGCCCATCGAAGAGGGCACCCCATCCAGGCACATCATCTGTTAGGCTTCTTGTCATCCACAGAACCACAAGGCTCGAAAACACGGCTAACACCATCTTCTCTGCAAATGACAATGGACCCAATAGTTCAAGCTCTCTTTTCAAGTGTCCCCTGTCCAAATAA
>Marsypopetalum_DN79294_61297_O23372
ATGAGTCAAACCCGAATGGACAGACAGTGTTGTTTGTTGGTGACCTTTCTTATGCTGATAATTACCCCTTTCACGATAACGTCAGGTGGGATACATGGGGCAGGTTTATTGAGAGAAGTGTTGCATATCAACCATGGATATGGACAGCAGGAAATCATGAGATTGACTTTTATCCTGAAATTGGAGAAACTATTCCTTTTAAGCCGTATAAGCACAGATATCATGTACCTTTCGGAGCATCCAAGAGCACCACACCCTTTTGGTACTCTATCAAGCGAGCATCAGCATATATCATTGTCTTATCTTCTTATTCAGCTTATGGGAAATACACCCCTCAGTATAAATGGCTTGAACAGGAATTTCCCAAAGTGGACAGGAACGAGACACCCTGGTTGA
>Marsypopetalum_DN79421_63949_Q9LSK1
ATGGTGGAGGTGCAAACACTGTCAACCATGGCTACACCAAGGGTGATGGCCTTGGTGCTGAGATTGTTGGCACCTTTGTCCTTGTCTACACAGTCTTCTCAGCTACTGATGCCAAGAGGAATGCCAGAGACTCCCATGTTCCTATCTTGGCTCCTCTCCCTATTGGATTTGCTGTGTTCCTTGTCCACCTTGCAACCATCCCGATCACAGGGACTGGCATCAACCCAGCTAGAAGCCTTGGAGCTGCTATCATCTACAACAAGGACCATGCATGGGATGACCATTGGATTTTCTGGGTGGGTCCCTTCATTGGAGCAGCACTTGCAGCCATTTATCATCAGATCGTGA
>Marsypopetalum_DN80110_65858_Q9SPL7
ATGCAGCTGGACGACTGCATTGGGAAAGGCCCAGAGAAGGTGATGCGGGAAGAGTGGGGTAAGTATTTACTGGGAAAAGCCCAGTTGGATGGCTTACAGAGGCGTAAAAAGAAGAAATCTCAGGAGCCTAAAGGTTTTGGCATATTAAATGGTGTGATTCCACCAGCAGCTGGAGAGAATGCAGAAGCTAGCAGTGTAAACAAGTTGGAACATTATGCTCTGATGGCTGCAGCCTCACGCATAAGCAATCATGCAGATGAGGAACTTCATATTGGAGATGATCCTCCACGTGATGCTGGCAAGGGAGGATGTGGAAGAAACAGAGGGAAGGGGAGGAGCAGAAAAACCAAGGAAGATTTGAATAGTTCTCAAATTAAAGTTGCTGGGAACACAGCAAAA…
>Marsypopetalum_DN80103_66246_O22988
ATGCAGCTGATGAATCGGAGACATCGACAGATGCTCTGCATGGGAAACCTGTTACAGGTTCCCTGTCTGGATCTCATATGCCAGCAATGGCTACTCCTCGTAGGTCCTCTGGGCTTATGGGCCGCTTCAGTCAGCTGTTATCCCTCGACACTGAAGAGCCAAGATCACAACCAACAGAGCAACAACTTGCTGCTCATCAACGAACCCTTCAGACCATTCAGAAGTGTCACATTGACAGTATATTTACAGAGAGCAAGTTCCTGCAAGCTGATTCGCTGTTGCAGCTTGCAAGGGCCATTGTCTGGGCAGCAGGCCGTCCTCAGAAGGGAAGCAGTTCTCCAGAGGATGAAGACACTGCTGTTTTCTGCTTAG
>Marsypopetalum_DN80103_66247_Q9LXY0
ATGCATCAGCAACTCGAGCATCGAGCTTCAAAACCAGCTGTAGAGACCTTAGGAGTTCATCTGCTAAAGTCTCTTTGTAGGGAAGCAACCTTTGGCAAATTCGGAGGAGGCCAAAAACTGCTTTCTCCACAAGGGCACAAGGCATCACAGTTGACTGAACAATATTGGCTATGTGCTCATATACACCCTGCCAGAGAAGACCAATTCTGTCACGATTATTCAGTGCAATTGCAATCAGCAACTCTAAGCAGAAAACAGCAGTGTCTTCATCCTCTGGAGAACTGCTTCCCTTCTGAGGACGGCCTGCTGCCCAGACAATGGCCCTTGCAAGCTGCAACAGCGAATCAGCTTGCAGGAACTTGCTCTCTGTAA
>Marsypopetalum_DN80137_66465_nomatch
ATGGAAGCAAAGGAAGCACCAAGCTTCACAAACCTGTTCACTTTCCTCTTGAACTGGTCCTGGGGCGTGATTTACTTGTATCTCCTTCCTCAGAGGGTCGAAGATATGAACTTGTTGCCACAATCACACACCATGGGAGGGAACCTTCAAAAGGGCATTACACAGCTGATGCCAGATACTCTGATGGCCGGTGGCTTCGATTTGATGATGCATCTGTCTCTGCTGTGGGCACTGCCAAGGTGTTGCACGACCAGGCATATGTTCTCTTCTACAGGCAGCGGTAAGGAAACAGGCATTTTTCTGTTGTAA
>Marsypopetalum_DN80290_67188_Q8W4I1
ATGATGGCTTCGAGCATGCTCTCTGGAGAGCGGAGAGGGGTTTCCGCACGAAGAGGCATGTGTGTTTTGGGAAAAGTTCCAAAACCTGTCAATTTACCCAGTGAAAGGTTGGAGAACCATGGCTTGGACCCTAATGTGGAAATCGTACCAAAGGGTACTCTTAGCTGGGGCAGCCGTCCATCTTCGTCAACTCCAAATCCTTGGGGTTCCTCAGCTATGTCACCTTATACCAATGGGACTTCAGGTTCTCCAGCCCACCTAAATGGTCGTCCTTCATCTGGTGGAAGTGGCACTCGACCATCGACTGCTGGCAGCGATAGATCTCATGAACCTGCAGCTAGTGCATGGAGTTCAAATTCCCGACCATCATCAGCATCAGGATTGACGTCAAATCAGACA…
>Marsypopetalum_DN80397_69352_Q9FKN9
ATGACTTTCAGCATATACGACACACTTCTCACCCCATCTTCTGTTTGTAAGTGTGTGAACAATGTCACCCATTTTCCAATCCTCATCCCTTTTCTTGAGAATTTCAATCCATTTATCAGGGACAGCCATGTGGAGGCGATAATCAAATCCTACACCACCATCTTGAACAGGAAGGCAGAAGGTCGGCATTCCACTGACATCTTCACCGATAGTAACAGCCTCAGGGAACAGTCCATGAATGAGGTCATTTACCAGCATCAAATAAACCACTGCATCAACATCAGTTGCATACCCAAAATACTCATTATAGTTTCCAGTGAATGCAACCTGCAAACCATGATGAGTATACATCATTGA
>Marsypopetalum_DN80527_70289_Q9LUW1
ATGCCACTGCTATCCTGCTCTCAGAAGCCAATTTCTCCATGTCAGGGCTGTTCTTGTCAGAGGCCAATACTTCAGTTGCGCCACCACGATCACTCAACTTCGTACCTTGATCAGATGAAATTGAACTCACAAGATCTGGCCTTTCTCTTATGTTATTCCACTTGTTGCATGCCCATTCCAGAGATTGTCTCAAGTCACAAGCAGCAAAGACCGAGGATCGTCGCTCTCCTGGAAAATAGACATGAATTTTATTTTCAGACTCCTTGTGAAACACAATCCCTTCCCACCAGCCATCATGCCACCATGCATCCACAGGAGTCCCAACTTCAAAGCCCCATGAGACTTTTACTTTGGATGGTGGATTTGGGCGAATGGTTGTCCTTCCATGCAATCGGAAGC…
>Marsypopetalum_DN80569_70890_Q9FZN9
ATGCAGAATCGTCTTAGAAATCCACAAGTAGGTGGTGGTTATGCTCAACAAGGGTTCCGTCCTCCACGGCCTCCTACAAATTGGGGCCCACCTGGGCAACCTCCAATGCAGCAACCTGGCTATGGCTACATGCAGCCTGGTACTTACCCGGGGGCACCACCTCAATATAACATGTCTCAAGGATCTTATTCTGGTTATCCGCCGTCGTCTGGCAGCTACCCCTCTGGCTGGGATCAAACTTCAGCCCCAGCAAATCCACAGAGTGTGCCAAGTGGTGGATATGATTATTATGGCCAGCAACCACAGCAGCAGCATCAACCAGCGCCTGGAGGATCATCTGCTTCAGCTGATAACAACACTTACAATTATGGCCAGCCACAACCTTCAAACTACAATCCA…
>Marsypopetalum_DN80626_71095_Q93YX1
ATGTCCCTGTATCGTGTGGCTAGGTACTGCTTAGCTGCATCAGTCAAAGGTTGCACTGCCTCAGCCATCAAAACACTAGAAGGAAGCTCCAGATACAACAATGCAGATTCTGGAGTCATGGACAAGTTCCTCAGCAACCTGCTGCAATACCTCATGCATGAAGCAACCTCAAACTTGTCTGCAGCCATTAGCACATCCAGCAATGCAGGAGCTGTAGTAGTTGCAAGCGTCTCAGTGTACATGAAATTTAGAAGATCCATGAGCGCAGCCTCCTCTGAGGCACTGATTCTAAGAGTTACATGTCGCTGCTCCGTTTCTTGCATTCCATTAGAAAAAAGCTTCAAAAGAGTACCAAGTTAA
>Marsypopetalum_DN80913_72445_Q9ZUP6
ATGGTGCAGGGTGTGCCGTTCCTCTCTCTCTTTGTTTTCACAACCGGTTTGCTGGGACTTCAAAGAAAGTTCCAAGAGAGGCATAGAAAGTTCATTCTTATCATCCTGCTTACCAGGAAAATGTTTTGCATCCACCAGCATATTGTCACAAATAGAAGCGTGAACGAAACATGGAAGGCTGCACTTTTTCTGATTATCAATAGCCCCTATCAAGTCAATGGCTTCTATAAAAGGCTTGACCAGCTTATTCATGTCAGCATCAGCCCGATTGAAAACACAAGCATCATGTTTGCTGCATGCTTGAGCAGAATCTTCATCTGTAATCAGGGCAGGGCTTTATTAAAACCACAATTTTCTACAATGATTAAATCTCTAGGAATTGATTTTTTTCTGAACAAC…
>Marsypopetalum_DN80968_73108_O24466
ATGTCAATGGATTTCCTTGAAATGTGGCTAACAAGTTCATCATCAATCTCAAAATGTCTGCCAAACATCTTTTGTTGCTCTTCAGGGCTGCTACCAACGATCTTTATGGCCACCTTTTGGCCTTTCTTGGCAACATCAACCTGTTTGTGGTTGATCTCAATCGAAGCAATTCGCCCAATGTCAATAAAATCTCTTGAAGGTATACAGATTGGTGTGCCCACCTTTGCTATGCCCTCGAGGACATCAACACCCAAAACAATGGGATCCTTTTTGTTGAAAATGCAGTTTGGCATGATCTTTAGAACACAGGGGAAGACTGCTTCTTCTGCAGCTTCTCTCTTCTTTTCTTCCTTAAGATTGTCAATATAA
>Marsypopetalum_DN81339_74506_Q8L4J2
ATGAAGACAGTCCTTCCTCTTGGTAGAGATCCACCAGCAATTACTTCTCTATCTTTCAATCACAATGGGAAGATTTTAGCAGCTTCTGCAGTCGATGGGATGATTCATATGTTTGACATGTCTGCTGGCTTGCAAATCACAGGGTGGCCTGCTCATGATGCTGCTGTTAGCTCTGTGTTATTTGGACCTGATGAGACTAGTATATTCAGTTTAGGTTCTGATGGAAAGGTTTTTGAATGGAGCTTACAAAACCAAGGTCAGGTTCTTTGGTCAAGAGATTGCAGCAGGTTCTGCTATCCGGAGAGCACAAAAATATGTAGACATGAAATGGCTCTAGATTTTCATGGGAGAAGACTATTGATAACTTCGGATTCGGTTCGGTCACCAATCTATCAGGTC…
>Marsypopetalum_DN81793_76087_Q94FN2
ATGTCTACAGAAGACGAGAAATTGCTAAAAGAAGCGAAGAAGCTTCCATGGGAAGAGCGTCTCCTTCACAAGAACTGGAAGGTCCGAAATGACGCCAACATCGACCTTGCCGCTTTCTGCGAATCCATCTCCGATCCCAAAGATCACCGCCTCAGAGACTTCGCTCCACTATTCAAAAAGACGGTTGCCGATTCGAATGCTCCTGTCCAGGAGAAGGCCCTTGATGCCCTAATTGCATATTTGCGTGCGGTAGATGCTGACGCCGGCAGGAATGCAAAGGAAGTGTGTGATGCGATCGTTGCGAAATGCCTGACGGGTCGTCCAAAGACAGTGGAGAAGGCCCAGGCTATTTTTTTGCTCTGGGTGGAGTTGGAGGCGGCAGATGTTTTTTTGGAAGCT…
>Marsypopetalum_DN81890_78861_Q84LG4
ATGTCACTTGCCAGACTCCAGTTTGCACTGTACTCATGCACAACAGCACACAAAATTGCATCCTCCCATGATGACCATGAATCTGCTGAAGGAATGCAATCTTTTGACCAGACACTCCCCTTCTTCTTCAACTTCTCAGCTTTAATCAACAAAACACGTTTCAATGGCATGGCTGCTATGGAGATCTTCCCTCCACTCTTGCTCTTGCTTGATGACTTAACCTCGAAATCAGTTGCCATGTCACCAGATTTGAATCCTTTGGATCCGGCATTTGGCTTATCTGTAGGGCCAGAATCAACTGGACTCCTGTCATGA
>Marsypopetalum_DN82152_79834_Q9FRK6
ATGAAAGAGTTGTCCCCCAAGCTGGCCAGGTCTGGTTTCCTGATTCAGCTACCAAGACTGCACAGGCACTGTTGGATTTCAATAGGGAGGAACTTCCACTTTTCATTCTGGCAAACTGGAGGGGTTTCTCTGGTGGACAGCGTGATCTCTTTGAAGGTATCCTTCAAGCTGGATCGACCATTGTTGAGAACCTCCGCACCTATGAACAGCCTGTTTTTGTGTACATCCCAGCAACAGGTGAGCTTCGTGGTGGGGCATGGGTTGTTGTTGACAGCAAAATCAACCCTGACCAGATTGAGATGTATGCAGAGAGGACAGCCAAGGGCAACGTGCTTGAGCCAGAAGGGATGA
>Marsypopetalum_DN13256_84953_Q84K84
ATGGAGTCAGTGGAAAACACGGAGGAAATCCCCACGAAGGAAACTCGGAAAAAGCCAGGAACTGTAAACTTTGGTGCTGCAACTGTCATTGGAGTCTTTGCTGGCTTGCTGTATGGAGGTAGCAAAGAGGCAGCTGCATCCATTAGCAAGGATGCAGAAGTGATGTTGAAACTTGGGAGCACACCTGACAAGCGTGAGCAGTACAGATTGATGAGAGATGCAATGGAGAAGAGGTTCATCCGAGTCACAAGGGGGTCAATAATTGGTGGGGTCCGACTTGGAATGTTCACCGCTACATTTTTCGGCATACAAAATCTTCTTGCTGAGAAACGTGGTGTGCATGATGTTCTCAATGTCGCCGCAGCTGGTTCAGCTACTGCTGCAACATTTGGCCTCATC…
>Marsypopetalum_DN48456_94114_Q9SUV4
ATGAGCTCCCTAGCCTCCTTGGTAATGGTCTTGCCAGTCGGGCCAATTGCAATGAGCGATGGGATACCAAAGATCTTGAATGTACAGCTTAAGGACTTCTTCCTCTCATCTCCGAAGGGGACGGCTAGCCATGGCATTTCTCCAAAGAAATCATTAAAGGAAGCTTGGTCACTATCACTTGAGACAAATACAACTTCAAAGGCATTGTCCTTTGCCTTAATCTCATGGTATGCTGTAATCAACTTTGGCAAGAAAGCACGGCATGGTGGGCACCATTGTGCTGAGAAGTATAAAAGGATGTGTTTTCCAACGAGGTCCGCCACTGGAACCTTGATCCCATTTTTACCAATAACAAAATCTCGATCTCCAGAAATAAGAAGTGATTCCAATGTCTGTGCT…
>Marsypopetalum_DN53690_95941_Q9SJT6
ATGGTCAGATCACTGAAATTGTGTACAAGGGGACCCACAATCATCCCAAGCCTCAGTCGACGAGAAGAACATCAGCTGTTGCTGGTTCTCAGCCAATACCAGTTTCTGGATCTACTGAAATCCCAGAGAAATCATTCGCAGGCCATTGTACACCGATGGAATCAACAACAACACCAGAGAATTCATCAGTCTCAATCGGGGACGACGATTTTGACCAGAGCTCACAAAGGAGCAGATCGGGTGGAGATGACTTTGACGGTGATGAGCCTGAAGCCAAGCGATGGAAGAAAGAAGGTGAGAATGAGGGCCTGTCAGCATCGGGAAGCAGAACTGTAA
>Marsypopetalum_DN61284_101152_Q9C581
ATGGCGACGGCCAGAAGGGCAGCTCATGCTGGATCATGGTACACCAAGGATCCCATTAAGCTTGGAGATGACCTTGATGCATGGCTTCAGGCAACTGGCTTAGCTAAGTCCTCGGACGTAAGAAGTGTAATTGCCCCGCATGCTGGTTACTCATACTCAGGTCGTGCTGCAGCCTATGCATTTGCTAACATTGACCCTACTCAATTTTCTCGGGTGTTTCTTCTTGGCCCATCACATCATTATTACACACCAAAGTGTGCCCTCTCGAGAGCCACTGTTTACAAGACTCCTCTTGGAGACCTGCCAATTGATTTGGAAGTCAATGAGGAGCTGCGGGCAACTGGGAAATTTGAACTAATGGACCTTGAGGTGGATGAGGCAGAACATAGCATGGAAATG…
>Marsypopetalum_DN66612_106092_O23617
ATGGAAGTGTTGAGTGGGAAGATAAGTATTGGGAGGCTGCTGATCAGTCTGAATACAAAGAACTTGGTTCTGAAAAATCCGGACGGGATGCAGCAGGAAATGTCTGGCGTGAATATTGGAAGGAAGTCATGTGGCAGGATCTCAGCAGTGGACTCCTTCAGATTGAGAAAACTGCTGATAAGTGGGGAACAAGTGGAAAGGAAGAGTGGCAAGAAAAGTGGTGGGAACGTTATGATGCTTCTGGCCAAACTGAGAAGTGGGCCCACAAATGGTGCCGCATCGATCCCAACACACCCTTGGAGGCTGGCCATGCTCATGTTTGGCATGAGAGGTGGGGCGAGCAGTATGATGGGCAAGGTGGTAGTATGA
>Marsypopetalum_DN67099_107041_Q9ZUI0
ATGAGGCTCCCAACCTTCTTCCGGGGCCCTGCCCCCAGCCGCCTCTGGTGTTTTTTATTAGTAATTGCATTACGTGTCATTGTTAGGAATTCATCCCACTTGAATCGCCGAAGTTCTTGCTTCTCCTCATCTGGGAGCTCAAAGTTTGGTTCCCTTCCACACATAAAAGCAGCCCTGTCATACAAGCGAGCTGCTTCCTCTTGCGATCCAACAGTTCCTAAGTGGATTTGTTTCTTATCAACTTTTATTGCTGCCTGCCATTTCATGTTTTTGAAATACACACCTCTCATCGTGCATGGTTCTTGA
>Marsypopetalum_DN67375_107343_nomatch
ATGCCAGCAATGAGATCATCAACATCCTCTGCACCCAAAGGCATGCCTGTTGAATCTTCCAGAACTGGTGGCAGATCTCTTAAAGAACTCTCTGTAAGTGCTTTGTTTAGCTGTTTTACAAAATCATCCTCCTCCAATTCTGTGCTCAGATCCCAGACCTTGAAAACATCTTCAGGCGACTCAATACTCTCTATAGACAAAGCAGCAACCTCAGCTTCTGCATTGCCAATCTCCTCTAGGTCAAAGGGGTTCATCAAAATTGGGTCTTCTGTGTCGCCTCGTAGTAGCATTGTATCTGCTTCTTCAGATTTCATATCAACATCATCTCCTGCTTCCAAGATAGCCTTGCCTACTAGAGCAGCCGCTTGCCTGTGA
>Marsypopetalum_DN67376_107557_Q8GW93
ATGTCCATTGGTAGATGCAGCAGCAGCTGTATGAGCAAGAGCACCACCTGGTTGATCAGATCTTTTCTTAGATGTCGGTTGGTCATGGTTGTGCTTTCCCTCATATGTTATTACGAGGGACTTCCCATCACCAGAATTCTTTTCCACATGCTTCCGAACAGGACACCCCATGTGTGTGCATTTATAGTAGCTCCTTGGGTTAGGGTTCCCTTTCACTATTTTCTGCCCATACTTGCGCCACCTATAGCCATCACTCAAACTTCCTGGGTCGCTTGCTGCCTGCACAACAACTTTAGGTTCCTTTACAGTTTTCAATGGGGGTGCTGA
>Marsypopetalum_DN68011_108390_Q8RXN5
ATGACCAATAACTCCCGCGCTTCTCTTCTTCCCGCTCGAGTCGCTCTCCTTGCCCTTCTCTCCGCCACCGCCTTCTGCTTCTGGAAATCCCGACGTGTTCGCAAGCACAGGCTCCCACTCGTCTCTTCAAATCCAAACCGTGACCCTAACCCTAACCCTAACCCTGGGAAGAAAGGCAAGCTCTTCTTCTTCTCCGAGACCGGCACTTCCAAAACCTTATCCCTTCGCCTCTCCCACCTCCTCTCCTCCCATAACCTGCCCTTCGACCTAGTTGATCCCTCACTTTACGAGCCCGAAGACCTCCCCTCAGAATCCATCCTTCTTGTCGTCGCCTCCACATGGGAAGACGGTTACCCCCCTCCCAACGCTCAGTTCCTCTCTCGCTGGCTCTCCGAGAGT…
>Marsypopetalum_DN68559_109734_Q9ZQR2
ATGATACCTCTGCAGGTTCCAGTTCAGTCACGGATTTGGGTGGAGGCCCCCTTACGGAGTATGAAAGAAGAATTGCAGCTGGGGAACTCCTTGATGGTGACATCTTCCAGGTTGACACTCTCAGAGCTCTCCAAAGACTATATGACGAACTTGTTGAATCGGCTGATACCTGTCAATTGGATCGTTATGCAGCTTCTGAGAAAACTGCGAGGAGTAGGTGGTTATGGTCTCGTCTCCTGCCTCAATCTTCATATTCACCTGTCAAAGGACTTTACCTCTATGGGGGAGTGGGCACTGGAAAGACAATGA
>Marsypopetalum_DN69244_110795_Q8LAY0
ATGCTTCTTGCAGCTCAAAGCATGGCAGTTGGAACTGTCATGGTTCGCTGGGTGTCCAGATACTCGGATCCTGTCATGGCAACTGGATGGCACATGGTTATTGGTGGGATCCCTCTTTTGGCATTCTCAATACTTAATCATGATCCTGCCATCAATGGGGGTTTGAAAGAGCTCACATCCAGTGATCTTCTGGCACTTCTTTATACCTCTATATTTGGAAGCGCTATCAGTTATGGTGTATATTTTTACAATGCAACCAGAGGTAGCTTGACCAAGCTCAGTTCCCTCACATTTCTAACACCAATGTTTGCCTCTCTCTTTGGGTTTCTATACCTGGGGGAGACGTTCTCCCCACTGCAGCTGGGTGGTGCTCTAGTGACCATAATTGCTATTTACATG…
>Marsypopetalum_DN69337_110950_O23425
ATGTCTCTCTGGAAGTCCTTCCGCTGTCTCCCTCTCTTCCCTTGGCGCTTTCGAGGACGGGTTAGCCAAGGAGAGGGACCCATCACCTCATCCTTTTGGTTCTCTTGCTGGCAAGGTTTATTACATGACTCAACTTCGACCTCAGTTTCTGTGAGCTTCAATGTCAAGGCCTCGAAGGAATCATCCCCACCATCTGAGGACTCATTATCACCTTCCGCCTCTCCTCTTAACACCCTCACCAGGCTCTCCAGACCACATGCATTTGAAGAAATCACTTCCGAGAGCCATAAAAGAGATTCTGTCAAGGATGAGGAACTACAATTTGCCATCCATGAATTATTGCAGATGGCTGCTGATATTTCCACTATAGTTTCAGCTGCCACCCTAGCAAGATTGGCC…
>Marsypopetalum_DN69717_111558_O49318
ATGTCAGCTGCAATGGATAGAGCATCAGCTTCACTTTTGGCTATCCCACCTTTAGGTTGTTCAATCCCCAGCTCCTTAAGGATAGCATTGAATCTCTCCCTGTCCTCAGCAGCATCAATGGAATCAGGTGATGTTCCCAATATTCTTACATGCCCAGCTCCACCTGCACCGATGGGTTTGTGCTCATCCAAGTACCTCTGTATGGGCAATGCCAGCTTGAGTGGCGTCTGTCCTCCAAACTGTACAATTATCCCAACCGGTCGCTCCAAATCAATGATATTCAAAACATCCTCAATGGTAAGTGGCTCAAAGTAA
>Marsypopetalum_DN69764_111825_Q9FFF8
ATGGTAGGTCGTCCTGTGAAAGTTGTCAGTGGGAACTTCTCACGTAGTCTATTGTACGGCTGCTTAGCAAAGTTGAACTTCACATTAGGAAATTTGGCAAATCCTGGCCATATCCTCTCATTTGGCGTACCAAGGGTCCTAAATATCTTGTCAAGCTGGTCTAATTCAGTTTTCCCGTTGAATAATGGTTCCTTTACTAAAAGTTCAGCCATTATACAGCCAACAGACCACATGTCAATAGCAGTTGAATATTCCTTTGCCCCTAACAAAAGTTCAGGTGCCCTGTACCACAGTGTAACCACCAAGGGAGTATAA
>Marsypopetalum_DN70244_112355_Q94AD8
ATGGCATTTGAATGCCCGGAGACACAGAATTCATCGCCGAAGTCGAATGATTCTGTAAATAATCCTTGGGATGAAGGAGTCGCATCGACCCAATTCAAATCATATAAACGTTCTGCCATTTTGGATTTTGTTTCAAACAAAGAGACCCAGGAATCTGCCACAACTAAAATTGTTTCAGGATTCCCACCAAAAAGGGAAATTACAGTATCTGGTAAATCAAAAGTTCCTTTAGGTGATTATGCTGGCGATAACAGCTGTCGGACAATCACCGACCTTCCTCCCGCCTTAGTTTCTAAAATTTTCCATTCCCTTGATGCAAAGGAACTTGGTATCATTTCCTGTGTCTCCACACTTCTTTGTAAGATTGCCTCTGACCATTCTGGGTGGAAGGAATTCTAT…
>Marsypopetalum_DN70276_112490_Q94A03
ATGGCTTCTCATCTCGAGCTTGATCGCGGAAACCTCATTCCCCTCTCTCTCGTTCCTCTCTGCGCCCGCCGCTGCCACTCCTCCAAAACGCTAGTCTTCGTCCGCTCTCCCACCAAGCTAAAATGCAAATTGAAGTCCAGCTTATCGGTCGGCCTTGTTCCTGCCGGTCGAGATCGACGGAATGGATTTTCGGCACCAAGTGGGGTTTCCATGCACGTTGCCAACGCTAATCCGGATCGACTCAATGAAGAAGAAAACGAAGAAGCAAAAGTGGAAGCCAAAAGTGGAAATGAATCTGTTGACATAGAGAGGACTGTTCCGGAGAGCCAGCAAGGAGGAAGTCAGCTGAAGAAACGGGTCATTTTTGGGCTCGCAATTGGAATTTGTGCTGGTGGTGTT…
>Marsypopetalum_DN70605_112595_Q9SGY0
ATGGAGAAGCAACCGAAGGAGGTGTATCTTTTCTATTGTGTAGAGTCGGAAGATCTGGCTCGTAAGGTCGCCGCAAAATCCGGCTGTATTAAGCTCCAATCCATTAATTGGAGGAGCTTTGATGATGGATTCCCAAACCTTTTCATTAACAATGCACATAGCATCAGAGGTCAACATGTTGCTTTTCTAGCTTCTTTCAGCTCTCCATGTGTCATTTTTGAGCAGCTCTCTGTCATATTTGCCTTGCCAAGACTGTTTGTTGCTTCATTTACATTGGTTTTACCATTCTTCCCAACTGGTTCATTTGAACGCATGGAAGAAGAAGGGGATGTGGCGACTGCATTTACCATGGCAAGGATACTGTCAAATATTCCCATATCAAGAGGTGGCCCAACTAGT…
>Marsypopetalum_DN70624_112688_O82484
ATGGCACAATACATTTTCCGGCGGGAACCAACAGCGTTTATCCCCATATCTTTGAGATCCTCCAAAGTCAGCAGCGGCAGCACTTCATCATCCACTTCATGCAATTCAAAAACCGGCGCATACCTGCCCAACCCCAATTCATTCAGCCACATCCGGACACCATCGTCAAGCGACCGGCACCTCCGCTCACTGATCCCATTCCTCTCCGCACTCGTTGTTCCACACTTCCAATCCCTACCATCGGTATTCTCCATCGAATGGATTGGGCTCCGCTCCTTTGATGGGCTGTCCGACCCCTCCGGGCCATAA
>Marsypopetalum_DN70680_112897_O49476
ATGCCGAAACACAGATATATTGCTCCAAACAAAGCCCAGAACACAGACTTCACAGGTGGCTCCCGCTCCTTCCTTTTCAACTTATCAATCTCATCATATGGGAAAACCAAGTTCTGCAAGCTCGCAGCTTTAATCCACTTTGGCAAAAACCGTTTGCCGATCAATCCATACACCCTTTCTCTTATTGGTGCCGGTGACTCCCTTGGGTACCGCTGCAAGAAGTACTCCGCAAATGCTAACTCAAGCACATACTGCCCAAGAAACCACAGTCTCGAGTGGCCGACACGAACATGCCTCGCCCTCGTCCGTTCACACGAAGGGTACTGGAATGCCAAGTACAAGAGTGTATCAAACTGTTTTGCAGGATTATCATCACCAAAGCGATCGGACGGCTCTAGG…
>Marsypopetalum_DN70948_113580_P46637
ATGTTGAACATTGCGAGAAGAGGGATCCATCATTTGCACAAGTTGAACGCTGCAAACGTTCCCTCTGATTTGTTGGAGAAAGGGCAGAATCGTGTAATAAATGCTTCCCTTACTCTCATTCGCGAGAGGGCGAAGCTCAAGGGAGAGCTTGTGCGGGCTTTAGGAGGTGCAATTGCATCTTCAACTCTTCTTGGAGTTCCTCTGGGACACAATTCATCTTTCCTTCAGGGACCTGCATTTGCACCTCCACGCATTAGGGAGGCCATCTGGTGTGGTAGCACAAACTCCAGCACAGAAGAAGGAAAGGAATTAGATGATCCGCGAATTTTAACTGATGTTGGTGATGTTCCTGTACAAGAGATCCGAGATTGCGGTGTAGATGATGACAGATTGATGAGT…
>Marsypopetalum_DN71083_114155_Q9M881
ATGGCTGGAAAGAGGATAACCTCCTTGATGTTTTGTGAATCAGTAAGTAGCATTGTTAGCCGATCAATCCCCAATCCCCAACCACCAGTTGGGGGCAAACCATACTCTAAAGCTGTGCAAAATGTTTCATCCAGAACCATTGCCTCATCATCGCCTGATTTTCGATCCTTCAGCTGTTCAGCAAAACGTTCACGCTGTACAACAGGATCATTCAGTTCCGTGTATGCATTGCATATCTCATGCTTGTTCACAAATAGCTCAAAACGTTCTGTCAGGCCAGGTTTGGATCTGTGCCACTTAGCCAATGGGCTCATTATCTCTGGATGA
>Marsypopetalum_DN71761_115419_Q9FG01
ATGTCCTCGACCCTGCTGGAAGTGACCCGATCGGGTCACGAGGAGGTGGAACGGATGGAGCGGCTGGTGGTGAAGGACCTCCAGGGCGAGCCGACCTCGAACCGGGACCGCCTCTTCCAAAACCACCGCGTCCGTATGATGATCGATTCTATCATCTCCACCACCGAAAAACTCGTTGAGGTCTACGAAGACAAAGACAATGCAAGGAAAGATGAGATTGCCGCTCTAGGAGGGCAGACCCCGGGCGGCGGGACGAACGTCTTCAGCGCATTCTATGACCGACTGAAAGAGATTCGTGAGTACCATAGACGCCATCCAGCTGCACGTGTTATTGACGCCGGTGAGGAATATGATGAGCTACTCAAAGAAGAACCACGTGTCGAGTTTAGTGGGGAGGAA…
>Marsypopetalum_DN72489_117654_Q39002
ATGGAAGCTGTTATCCAAACCAAAGGCCTCCACTCTCTCCCTTCAAATCCCAAAGCCAAACCGTTCCTCCCTCACAAACCTCTCCGACCCAGATTTCTCACCACCAGACCCATCAAATCCATCCTTACCTCGTCTTCTCTCTCTTCCGACGGCCAGCGACAAAACTCAATCCCCAAAACTCATGGCTTTCTCAGGAACCGCCGCAATCTCCCCTTACGCCGGGTGGATTCAGCTGCCGCGGCTGACCTTCCTGCTTTTGTGGGCGAACCTGAGAAACCCAAGTTCTTGGGCGTTGAGTTAATCACGTTGAGGAAGATAATCCCGCTCGGGGTGATGTTCTTCTGCATCCTCTTCAATTACACCATCCTTCGGGATACTAAGGACGTCCTCGTCGTGACG…
>Marsypopetalum_DN73212_119850_Q9SIC9
ATGAGGAAGAGGAGTGGAATTGGTGGCTTTGAGTTCATGCCATCTCCACCACCAACATACTACAAAAACCTGCCGCAAAGGGCAAGTGATGTGCTGACTGAGGAGCAGATGAAAGAGTGTGAGGAGTTGGGCATTTTGGTGGACAGGGATGATCAGGGGACGTTGCTTCAGATCTTCACAAAGCCAGTAGGGGACAGGCCTACTATCTTCCTGGAGATAATACAGAGGATTGGATGTATGATGGAGGATGAAGAAGGGAAGACATACCAAAAGGGTGGCTGTGGTGGGTTTGGCAAGGGCAATTTCTCCGAACTCTTCAAATCGATTGAAGAATATGAAAAGACCCTGGATGCCAAGAATAAAGTCGACCATGCTGCTGCTTGA
>Marsypopetalum_DN73231_120043_Q9LYR4
ATGGCTTCCATTTCCAGTCTCTCAAACCCTAGCTTCTCCTCCTCCTCCTCCTCATCTCTGAGATCGCCGTCTTCGGAGCCGAAGATCTCGATTGCTTTCCACTCCGTCTCTTCGATCCGAAGAGAATTTCCGTCTTCTAAGCTATCGATCCGAAGATATCATACCGAGAGGAGCTCGTTGATTGTTAGATGTTCTCAAATTGACGGAAATGGTACCCAAACAAAGAGAACAACTCTTCATGATCTATACGTGAAGCAGGGACAGAGCCCTTGGTATGACAACCTCTGCCGTCCTGTGACGGATTTGCTGCCGTTGATTGCAAGCGGTGTTAGAGGTGTCACCAGCAACCCAACGATTTTCCAGAAAGCAATCTCATCATCAAATGCCTATGACGAACAA…
>Marsypopetalum_DN73603_120307_Q9LRQ0
ATGGAAGCGGAGGGGATAGGGCTCGTTCTTTCTCGAGCTTCCGAGCTCCGATCAAAAATCAACAGCTGCATCGACAGAGCGTCGCAGCAGCGGCAATCTGAAGAAGGCGGGGATTCTAATCTTATCAGTCGCCGGGGAGTGGATGGCGGCGACACTGACCCCGATGACGATGAAGAAGCCGAGAGCCTTTTGGGCATCCGTGATGCCCTAGAGTCTCTCGAGGAGCAGCTAGCTTCCTTGCAGGCTCTGCAACAGCAGCAAAGATATGAGAGAGTAGAGACCCTATCCGAGATTGATCGCAGTCGCAAGATTTTACTTAAAAAACTCAAGGAGTACAAAGGGGAGGACTTGGAAGTGATCCGTGAGGCTGCCGCCTTTGCTGGTGAGACGGTCGAGCAT…
>Marsypopetalum_DN73672_120739_O80464
ATGAGGTCCTGGAGATGCCTCTGGGTGGTATTGGAGAGACATGATATCAAGTGCTGGGAAGGCAAGACCAGCACAGCTTCCATCATTCAGATTGATGTGTGTTACTTCTACGCCAGCGGGAAGAGATGCAGGGTCAACTGCATAGTTGTGATTCTGAGCACTGATATCAATGATGCCATTGCGAAGATTGCGTACTGGATGGTTTCCACCATGATGACCAAACTTCATTTTGTAAGTTTTTCCACCCAATGCCTGTCCAAGCAGTTGGTGGCCCATACAAATTCCAAAAACAGGAACCTTCCCAATTATTTCCTTCACCGTTTCCACGGCATATGGAACAGCAGCAGGGTCCCCCGGACCATTGCTAAAAAGCACTCCATCTGGTTTCATCTTTAG
>Marsypopetalum_DN74072_122174_Q8VZN3
ATGCTGTTGCAGACCCCAAATTCTCCTATTGCTGCTGGGAGCTCTGGGGGTAGGAAAACTAGCAAGCGGATTGTACTGGTCTGTTATGGAGCTACAGAAAGCACTTCTGAGGTTAGCTTCCTCAATTCAAGTGATGCGCCCATGAACATGCTTGGTGTTATTCAGTCCCAGAAAACTGCAGAGCTTCTTCTTGACTTAAAAGTGAGCTCAATAATTTGTAGTCCTCGAATTGCCTCGATCAACACAGCGGCAGCTATTTCCAAGGTGCAAGAAGCTGCAGATTGCTTGGGAGCAGATTGTGTCCCGCGCTATGTTGAGATAAAGCAAATGCAAGACCTGGAAGTTGAAAGCATTCTCCAATTAAGGAAGGATGATGCTACAGATGCTTCAGTTGCTCCC…
>Marsypopetalum_DN74043_122431_Q9C692
ATGGAAAACGAAGATGAGGAAGCCGTTTCCCACAGCCCCATTTCCGACCTTCTCTCCAATAAAACCCTGACAATCCTCACGGCCACCTCGCTAGGGCTGGGGTTAGGCTATCTCTACACCCGCAGCCCCCAAACCGTAAAACCCATCTCCACCGCCATCAAAGTCTCGGAAGCAGCTCTCAAGGGCTCCAAATCCCTCACGCGAATCAGCTCTCCGGCTGACCTTCTCTTTTTCTCCAAGTATCTGATGAAAATCTCATTCGCCGCATCCACGCACTTCAATTGCAGCCCTTCGCTCGACATCAAGAAGGTAAAAGCTTACCTGGGCGCGGTCAACTTGGTCAGGTATATGCGTTTCCTGCCCGTCGTCGGAATCGGGGTTTTCGATCTTGGGGTTTTG…
>Marsypopetalum_DN74415_122836_Q8H181
ATGAGTGGAAAGACATGGCCTGGTCTCCTGAAATCTTCTGGCTTAGAATATGGGGAAGAAAGGGAGAGAATAGTCTTTGCCCTGTCAGATGCGGACACTCCAGTTGAAACACCAATTTTCACATCCACTGTTACTGTGTATGCTGGGGCAGATGGATCCTCATTGTCGTGGCCAGACATCAAAGGCAGGCGCAGCCTCTCAAGATCCTCTTCCTTCATACCCACAGATATGATCCCAGACCCATACCTAATCATAAAAGCCAATGCTTGTGAACTTGCAAGAGATGCTGCCATGATAAGATTTCCTTCCTCATCCCCATTTTCATCATCTACAGCAATTACAAACTTCCCTCTACCTAATGCATCGATAGCCTGA
>Marsypopetalum_DN74402_122910_Q9LEV9
ATGTTTCGCAGATTAGGATCCGTTTCATGCTCCCTAATGGCTAGTTTGGCACCTGTGACACGAACTATCTGCTTTGAATTCACGCCTCCTTTTCCAATGATGGCCCCAGCAAGAGAGGCATCAACACTGATCTTTGCTGTTGCTGAGGCACCAAAGCTTGCAGCAGCTCCGAGACCTGGGGGTGGAGGTTCAATCCGCCCTGGCACTCTGCCCATCATTGCACCCATTGACCTATCATCATGTGCTGAGATAATTGGCTTTCCAAGCTCTCTCTCACCATGGGCAAAATGGCACTTGTCCCCAAACTTGCAACCTTCTGCAGTATTGTACTTGTTGCACATGCGTGTCTTCACAGTTGGAGGAGCTGGTCCATCTGGGATAGCCGGCCCACCCAAAGGA…
>Marsypopetalum_DN74438_123107_Q8H1E5
ATGGCATCGCCGGCCGCTCTCTGTGGAAACAATCTTTCAACCCCCTCCAAGCTTTATTCTTCTTTATCCTTGCCTCTTGGCTCATCACAGACATGCTGTCTCAGGCTTAGCATGAATCATAGACTGCTAGCTATTCCTAATGCTCAAAACAGGAAGGGATCTTCTCTACTGTTAGTCAGATCACTATTGGAGTCCAACATTGGTAACAATGGAAATGGAGCATCAGAAACTGCCAGAATCCTCCTGGAGAGAGTGTTTATGCAAACACAGAAGCTGGAAGAACAGATGAGTGGTGGTTCTCGCATTCCTGACGATGTTGGTGTTGACCTTGAAGTCCTTGAGTCTGACCTTAAAGGTGCCTTAGTGGCCTTGAGAAAAAAGGAAGAAGATCTCCAAGAT…
>Marsypopetalum_DN74450_123142_Q9LUG5
ATGCTTCCCCCTTCCATCCTCAATTTTCAGGACGAAATACCGAGACGAGTCAAGGACTGTCTCAACGGAATTCTCTCGCTGTCCGGGCTGGACAAAGCAAGCTGCGAACAGCTCGCCGGAGTTCGGGTCTTCAAGACGGATCTCACACCGATCCTTGCAAGATACAACACGGAGGCGCCCAGACCAGATCTTGTCAGATTGCAGCCACTCCCCGCATTTGTAACCGCCGCTCGTGCTACGCGGCGGGATTTTGTAGACGGAGACTTCGCGAACGACCAAAAGGGTATGCTCGAAGGAATCTTCTTCCTCCAATGA
>Marsypopetalum_DN74722_123494_Q9SG80
ATGGGCTTTCATTTGGCTTCTATCACTGTTCTGTTTTATGCTGCCTTAGTGCTCTGCACTCTGTGTCGGAGCTTTGCTTCGGGAGTTGGGGCAAACCAGACTGCAACACTAATAGTAGATGCTTTGGGACAATCAAAGCGGATGATCCCTGAAACTCTGTTTGGCATATTTTTTGAGGAGATCAACCATGCTGGTGCTGGTGGCTTATGGGCGGAACTTGTAAGCAACCGAGGTTTTGAAGCCGGGGGACCTAACACTCCATCAAACATTGATCCTTGGTCCATAATTGGAAACGATTCATACATAATTGTATCAACTGACCGTTCATCGCCTTTCAGTCGTAACAAGGTTGCGCTCAGAATGGACGTGCTTTGTGACAGTAAAGGCACTAATATCTGT…
>Marsypopetalum_DN74711_123528_Q9SHP2
ATGCCTCATGGTACATGCCAGATGAGCAGCGAAATCCACTTCAAGAATATCAGGTGGCACATATTCCAGGTGCCCTTTTCTTTGATGTTGATGGTATTTCAGATCGGACTACCAATTTACCTCATATGTTGCCATCAGAAGAAGGTTTTGCTGCTGCTGTTTCTGCTCTTGGCATTGAGAACAAAGATGGGGTGGTTGTTTATGATGGGAAGGGAATATTTAGTGCAGCACGTGTTTGGTGGATGTTTCGAGTGTTTGGTCATGATAAAGTTTGGGTGCTGGATGGAGGACTGCCAAGATGGCGTGCTTCAGGATATGATGTTGAATCTAGTGCCTCTGGAGATGCAATTTTGA
>Marsypopetalum_DN74738_123625_O49529
ATGGCCTTGCAGATTTTGGAAGCAAGGGGTATAATGCGACAGCAGCTGCAAAATGCAACAGGTGCAGAGTTGCTTAGCTCTGGGGTTGATTCTTTATCCCTTGAGGTAAGCATTAAAGATAGCAGTGTCCAGGAAGAGAGAAGTGATGTTGTAGAAAAGTCTAAGACTGTGACAGCGGCACCCCAGGAAGGTGCTCATGAGCCTGCAACTCCTGATCAGTGGTCAGGGGATGATGGTGAGAAAGGCACTGTAAAACAGCTTGGAGATGAGGAAGATGTTTCATTCAGTGATCTAGAGGTCGATAATGATGATGATGAGGTATCTAGTCGAAATGCAAGGTCAAAGTCCACACAGGATGCTTGTGTTTCTTCCCCAGATGGCTCAAACAAATGGGTGCAG…
>Marsypopetalum_DN74775_123803_Q9C7N8
ATGCCAGTCACCGCCTTGCGTTTGCCATCTCCTCTCCTAGTGTATGTATGGAGCTGCGTACTGATACCCATTTCCATAAAAGCTACCATGGTTGGGCGAGAGGTTGTAGGGTGCTGCTGGAGCCATCAGTGGGGAGCCATGGTTTTCTGGAGCGTACATGTATGGCCTGTCATACATGTATGGATATCTTTCAGGTGTTCTATAGAAGCTCTTATCGGGGATGTTAGTGATGACACGGGGACCATAGCTGACTCCATTGGCCCGTGGCCTCTTGGATTGCGGCTTTGCAGCCTCTGCAACTCTTTTCTTATCAGCCTTAGCCTTCTCCAGCTGGAGAATTCGCTTCTGAAGTGGGTCTATGGGGTACTGCTCCTCAAGCTTATGCTCTTCAATGGACTT…
>Marsypopetalum_DN74895_124004_Q8S8M1
ATGGAGTTGCTGTGTCTTATATGCAGGCCTGGCGCGGGAAGGAGAGAAGTATGGCTGCAGTTCATGGCACTTTTGAGGAAGGATATCGCCTTCTTCCTGGATATTGTGAGCAAATCCGGAGAACAAATCCTGGCAGTATTGCTTTGGTTTCTGCTACAGGGCAAGATAACTGCTTCCAACGCCTCTTTATTTCATACCGTGCATCAATTTATGGCTTCATTAAAGCTTGTCGGCCACTCCTGGAACTTGACAGAGCACATCTTAAAGGAAAGTATCTGGGGACATTACTTTGTGCCGCAGCTATTGATGCTGATGACGCTATATTTCCATTGGCACTTGCTGTTGTTGATGCAGAAAGCGATGAAAATTGGATGTGGTTCATGTCAGAGTTGCGGAAAC…
>Marsypopetalum_DN74805_124034_O80557
ATGCTGCTCCGCCTTTTTCATAAGCTTTGGCTATTTCAACCGGATCAAAATCCTCTCGTAGCACTCCTCTACTTGGAGATGCTTTCTTCACTTCAGCTATCAAAGCAGGCATATGGGTTCGCAAATGTGATGCCTTCAAGGCTTCAACAAAATCTCTTGCTGGAGGGGCATTCTCCATTGCCTTTTTCAATGTTGACAAAGGGCGTCTCACTTTTAACTGTGAAACTTCCATGTCCTTGTTCCATATTATTTCTTCAAGAATGTTACGAGGAGTGTTGCCTTCATTCTGTAACCGGAACTCAAAAGGGCCTACATAGTGCTTAG
>Marsypopetalum_DN74954_124741_O80792
ATGCAATACACACGTGATCCAAGATGCTCAACAGCAAGACCAGCATTCTCACAGCCAGTGAAAAATAAGGCTTCATCCTCTTTGCCAATCCTCCGCCTCCAACTCATCAGCAATGCAGGGTATTCCAGTCCCACATCACTCCCATCATCCTTGTCTGAGGAACCGTCAACATATGATTTTGCATCCTTCGGCATATATGATTTGAGGAGAAAGCACAATGTCTTTATCAATTTTGGATATTGCTTCACATATAATAGAATATCACTGGCAATGACCAAGTCCCAATCTGGATCAGCAGTAGGAAAGGCGTCACCCCATGAATCTGGAAGACAAAATCGCCGAATGTGTGGCAGCACAGACAATCCATTGATCCTGCAATTGTAA
>Marsypopetalum_DN74970_125072_Q9SJ66
ATGGATAGATTCAATTGTCCTGCACGTCTCATGATTGTTTCAGATCTCGACCATACAATGGTGGATCATCATGACGCAGAGAACCTCTCTTTGCTTAGGTTCAATGCCTTGTGGGAAGCAAATTATCGGCATGATTCTCTTCTAGTCTTTTCAACTGGAAGGTCGCCTACACTTTACAAGCAGTTGAGGAAAGAGAAGCCTATGTTAACCCCAGATATAACCATAATGTCTGTAGGCACTGAAATAACTTATGGTGAATTAATGGTTCCGGATGATGGGTGGGAGAACATTCTGAATTCGAAATGGGACAGAAACATTGTCACAGAGGAAACAGCTAATTTTCCCCAGCTTAAATTTCAGTCAGATACAGAGCAGCGGCCACACAAGGTTAGCTTTTAT…
>Marsypopetalum_DN75558_126202_Q9LI86
ATGCTGCAGCGGAGACACCACCAAGTGAATTCTCTACATCTATTTTCAGAAATCCATACTTGCCCAAATCACGGAAGGATGAGGGCTCACACACAAGCTCCAATGTTTATGTATATTGTGCCACACCACCATCATCTTCTTGCATGGAAGTGTCAGATGAGAAGCCTGATACCATCACAAAGGCAAAAAGAGGCCAGAGGCAGTATGATACTTGGTCTTTTCTTCAATCTAATAACTATTACACACCTGTCCAAAGTGGAAAACAACAACTCGACAGACAATTGGTTGCTAATAATAAAAATAACAACAGCAAAGCCTTTCATAAGGGTGAGGCTCGTTCTTCCTCAGTTTCTGGCTTTAATTCTTCAAATTCAGTTGTCTCTATCCAGCAACAGAAGG…
>Marsypopetalum_DN75609_126564_Q8LBV9
ATGACAGCTTCCCTGTCATCTTCCTCATCTTCAGGCTCGGGAGGGAGCCAAAGTGCTCCATTGTTTTCAAAATCCACTGGCTCAGCATGTGCATTGTCCACATCATATATAGAAGCAGAAGCATCCAACTCATCGCTATTATCACGCCCTTGTGCCTCCTCATTGAGTTTCTGGCTACTTGATGTGACATGCAACTCTGTACCTGGGATAACATGTCTTGGAGAGCCCAAATCCTTAGCATCGGCATTTTCTTCAGCAGGATGTACTTTATGGGACCGATATCCATGGTCAGTACCATCAAATCCAATTTGCCCATAG
>Marsypopetalum_DN75948_127288_Q9FJE8
ATGTACATTGGAGCAGCATGCATTGCCAATCCAATTCCAATGCCATACAAAAAGCGTCCAATCACCATGATAGGGAAGTTGGGTGCTAGTGCTGTTAACAAAGCTCCAATAAGGTATAGAAGAGAGGAAAGAATTAACTCCCTCCGCCTGCCTAAAAAATCGGCAACAGTGAATGCAAGACAAGAGCCAATTAATGCCCCATATAGTGAGCCACTGACCACAAGCCCAATTTCCACAGAGGATAAGTTGTACCATGTTACTCCACTTAGAGTAGATGACTCTATAGAAATGGTGGCACCAGATGTAGCACCAATATCATAG
>Marsypopetalum_DN75931_127357_O49570
ATGGATCGACAGGTGCACAACTATGCAGCAGCGGCAGCGATAGCATTTGCTCAGCAGCAGCAGCAACAGGCCAACCTTCAACAACAGCAACAGCAGTATGGTTTCCATCCACAGCCCCAACAATTTCCTCAGCAAGTGCACGGTCCTCCGTATTTACCACCCCACCCTTCTCTGCAGCAGTATCCTTTTCCTCGCCATTTGCAGCAGCAACAACAACAAATGCATCCCCATCTTCACCCTCACCACCCTCTCCTTCATCTCCAACAGCAGCAACCACCACCGCCTGCATTCCCACCTCATTTACCCCCTCATCTTATCCCTTCTCCTTTATTAAACCCTTTCGATTCTGCCCCTCCCCCAGCTGCCCCCCCTTCCGATCCTGAACTCCACAAACGCATC…
>Marsypopetalum_DN75927_127386_Q8LE03
ATGGGAAAGAGGGAGAAGACGAAGAGAGACAGGCAGCAGAGTCGACGACATTGCAGAGGAATCGAAGCGGCAGCAGAAGAAGATGATGACGATTTGCCCTCGTCCGCTTACGATCTTCCAAACTCAGCTGAAGAAGAAGACAAAGAAGAAGAGGAGGAGGAGGAGGAGGAGGCAGAAGAATTAGGCGAAGAAAACAATCAGCAACCGAGGGAATTTCCTTCCAAATTTCTACTCTATCAGCAATCCGTACAAGCACCAAAAGGAGATATTAGCTATTTGCAGAAATTCTTTCTGATGTATGTTGGCAGGAGATTTCCACTCCATTTACAGGAAGATTTTTGTGGAACTGCTCTTCTTAGCATGGAATGGCTACGCAGCGATCCAAGACGAACAGCTGTA…
>Marsypopetalum_DN75985_127587_Q8GUZ0
ATGGTAATGCCTGTCAGGACCAGAACCACCACCATCCCTATAGTTGTCTCTGCGCCTGTCACCACCACCATAACCGCCTCTGCCTCCACCCCCATGGCCATAAGCAGGTGGAGCCCTAGGTGCAGATTTCTCAGCCATTGCAACACTTATCTTATAGCCCCTCAAATCATAATCATTATAAAATCCTCCAGCAGAATGTGCAGCAGAGGGATCTTCATAAGACAATACTGCATCTCCTTTATTGTTTCCTGCCTCATCTGTGTATATCTTGATATTCCAAGGCCATTGATCTTTGTAACCTCGCTTCTGCTTGATTCTTCCAACCAGTCCAATCCCTCCAAAAAGCTCTTGTAG
>Marsypopetalum_DN75988_127798_Q9LIK6
ATGGAAGGTGTGGAGAAAGAAATAACATCAACAGCTCAGAACCCTTCAACCCCAGGTCTCCGTACCAATGGCCCTGAGTTTTTTCGGTTCTCTTCTGTTCGAATGTCTTCCATTGAGACCATTGAGGAGCATGTTCGAGGAGGTACCGGGATGGGCAAAGATGGAGGTCTTGTGGGAGAGACAGGGGGGCGGATTTTAGAAGGTGGGGATGGTGAAAAGCTTGATCTGGGAGGTTGCGTGGTGGCCCCGTTGAGGCTTGGAGACCGCAACATCTGCTTCCCGGCAACTGTTGCAGGCTCTTGGAGTGGAAACCAGCAGGAGTACTTGATGTCTTGA
>Marsypopetalum_DN76093_127845_nomatch
ATGACAGAAAGCCTGCAATGGAGATGTAAGGAACATTGTGAACTGGCTTCCATTTTGATGGCGAGAAGAATCAACAGAAGCATTAGCAGGTGGAGCTGGAAAGCATGGAGAAAGAAGCATCACTGCTGTCTCTCCCTTTTCTTCTCCATGTATAGCCTTGAATTCGTGACTAATATCACTGTCGATAATCAGAAAAAGAGGTCTTCTTGTGAATGGTATCAAGTCACAAGGGTAAAGACAAGCTATACCTCCATTTCTGTGAGAACCAAGCCACAACCCATCCCCCTTAATACTTTTATGATTCCCCTTGCTTTGAATAGATGA
>Marsypopetalum_DN76047_128226_O22777
ATGATCCCATCCAACGGCGGAGTTTCGATGTTCCTCGACGTCAGGCTCCATCTCCTCATCTCACCCGTCCCTTCCGTCTTTCCCATTCTGCCATCTCCATGGAATACCAGCTCTACACCTCTGTTCCAAAACCCTAAACCGCTGCAGTACTACCGCATTCGGTGCTCCTCCACTAAGCGCAGCGGCTCGAACTGGGACTCGAATGCCGAGAGCGTCCGAACAGGGAGATTTAGATTCCGAGATGGAGCTGAAGAAGGCCGACGGAGAGAGAAGCGGAAATGGTGGTCGAACGATGACGGCGAATCGTCGCAATTCGAAGAAGATTCCGAGGCTTTCGATGAACAGCTGTGGGATACCTTCTGGATTTTCAAGGTATTTAGATCCTATGGTTGGATGCTT…
>Marsypopetalum_DN76306_128605_Q9FKR5
ATGAGATGTTGTTCTTTGACTGTTTCAAGTATCAATGGATCAGGATTCATTGCAAATTTCAATAATAGGCCAAGAAGCCCTTCAACCATGCTTGGTAAGGCCCTTGTATGTCTTGCAGCAGAGCTTCCTGGCTGCTCTTTGAGAGAAGTGATCATAAAATGCACAAGAGTAGTTCCCAAAACTGTTTTCACCTCATTGTCTGACAAGGGAAGGTTGGCGAGTATGCATGCAGCTTCTGATCTCTCATTTGACTTACATTGGGTGTCCAATAACTTCTCTTTTAATAACAACAGCTTGTCAGAAGCTCTAAGCTCGTCAGCCACATCTGATGCCAACCTTTCTGAAAGTATATCTATAAGCCTTAAAGCATAG
>Marsypopetalum_DN76787_130855_Q8L7Q7
ATGGTAAGTCCTTTGATGAGGCAAACAAACAAACGTAGTTCAGGAATATATCCCCGACTTGTCATTTCACCATATAATTCAAATGCCTTCTCAACTTTGCATGCAAGGCAGAGGCTCTCAATCAAAGAGCCATACATCGGTTCATTGATAGCTGAAGATGCCGAAATAGAGGAAATCTCATTGTGCAACAATAATGCTTTCTCCAGCCTCCCAGCTTTGCAAAGGTTATCAATCAGAATATTGTATGCAGGAATAAGTGGTACCGAATCGTACTTTGATATCTCTTCCAATAGCCCAAGCGATGACAAAAACTCTCTACTGAAACCTTGGATTAAATTACGGTAG
>Marsypopetalum_DN77108_131119_Q8RXP6
ATGGGCGGAGTCACTTCGTCGATTGCCGCGAAATTCGCATTCTTCCCGCCAAATCCTCCCACCTATCGTCTGATCTACAACGGCGATGCTGGCAAGCACTACATCCCCGAGATCCCACGGAGGGACGGCGTCGACGTCCTCAAGCTTCAGACCCGCCGCGGACAGGAGATCGTGGCCATCTATATCAAGAACCCAAGGGCGACTGCCACTGTCCTCTACTCGCACGGGAATGCTGCCGATTTGGGCCAGATGTTCGAGCTCTTTGCCGAGCTGAGCCTCCATCTCAGGGTCAATTTCATGGGGTATGATTATTCTGGCTACGGGCAATCGACAGGGAAGGTTAGATGCTCAAACCTAGATTGGCTTCTTCCTCCTAAACCCCTTAGATGA
>Marsypopetalum_DN77128_131299_Q9FNJ4
ATGTTTCTCAGTTTCCTAACAAATGAACTTGAATCTCTACAAACTCCAGCCCAGTTTCCATTTAGTAAAATTTTGTGCTTCCCATTCAACAGCAAAGTATCTTCCTCCAAATGCTCCATGCCACAGGAAACCAGCATATCCAGAGGAACTTCCACCAACTTTGTGCTCACAAGACCAGTGACAGCCAGATTTTTCACAAGCCCACAGTTTTCACCATCTGGAGTAGATAGGAAGCAAACCTTTCCCCAGAATGAAGGATTCGGAAATCTGGCATCTCCAGTAACCCCAGTATATGAAACACGTTGA
>Marsypopetalum_DN77168_131628_Q8GW87
ATGTCATCAGCAGACTTCACAAACTTCTTTGTCAACTCCTCAACCTCCTTTTCTATCCTCTTTGCATCATCTTTGGGAATATTTGATGATGCTTTTTTTATAGTGTCCAATGCCTTCTGGCGTGCTCTTCTGATGCTTTGCTTAACATCTTCAGAACATTTTGCAACCACTTTGCACATTGCCTGTACATGCTCTTTTGTTAATCGAGGGACAGGTGCAATCAATCTTTGTCCATCCAAAGTGGGATTTAAACCCAACGGAGATGAAACAATGGCATGTTCTAACTCCTTCAAGGCATTTGGATCATAA
>Marsypopetalum_DN77270_132457_Q9SJR9
ATGGGCATCACCAAAAGCCTCCACTCCAAGCTGTGCACGCCCTTCAACAGTTTTCTTTACATTGTTGACCAGATGCTGCCTGGCTGCAACTTCAAATGCCCCCGCCCCCAATATAACAGCTTCATCTTCAATTGTATTTTTGACAGATCTCAGTCCATCACGAACAGCATCCTTAATTTGAGCAATAGTATGGTCGTTAGGCCCTTTTATCAAAATTGTACAAGAGTGAGGGTTCTTCACATTCTCCACAAATGTATATTTCTCTTCCCCAAGGACATGCTCATAAACAAGCCCAGCCCAGCCAAGACAATCAGGAGTCAAGTCATCAACAGAATTGACAGCCTCCCCTCCACAAACCAAAACCAGCCGTTCCATATTTCTCCTTTTTGCTCTCCTCAA…
>Marsypopetalum_DN77910_133885_Q84JB6
ATGGCATTGGCCACAGCTCGTGCAAGAACCACCTGTTGGCACAGCTCTTCCGCAGGGTCTGCATCTGGTAGATCATCCTTCTCTGGTAAGATGGTAGAGGCTTCTGGAAGGGTCAAACCAACTTTTGACAGCTGTCTAGCAATCCTCTGCCATTGTTCTTGGATCTTGTTCAGAGCCTCCTCCACTTGCTTGCGTTTCTCAATCTCCATCAATAAATGTAATCTCATTTCCCGTAGCTCTTCTTCAACATTAAGGCGAACGGAAAAGGGGTTGCCCTCACATGAAAGCTCTTCACAAGCATCAAAATACTCCCCATGA
>Marsypopetalum_DN77929_134027_Q9SW64
ATGAAAATGGCGTGCCCTCTCTTGCCTCTCTTGAGCAGGTCTTCGTTCCCACTCTGCTGTATTAGACATCTCGGATTCTGTTCCCTTAAGCTCAGGGATTTTGTTAAGACTTTCATCAAGAAGATAGATGCTATCATTAATCAAGAAATTGAGGAAGTTCAGATACACTCCCTTCTCCTCCTCTCTAGCAATCTGTCTCCATGCATTGCAGTGGCAAGGGATATTCCACAGATACTCCAGAAGTTCAGCGATGTTATGGCGAATATTGAACTTGTCATAGAACTGTGTATGAGAGCCAGTAAATTCAATATCCACATAGAGCTTCAAAAGATTCCGAACTAA
>Marsypopetalum_DN77954_134118_Q8S3E7
ATGCTCTGCCACTCATCCTTTGGAGGTTTCCAAGCAAATTCAGGGTCTCCAGTTTCCAAAAACTTCTCATATTCAATCGCCCCGTTACGTACAGCATTTTGCAGTTCCTTGGGATTACAACTTTCATCACCTATTACAACCAGAAGTGGAGGTTTATATTCACTCTTCTTCCTGTCTGCTATCATCTTCAAGGCTTCCTCTGCTAACGCAAAGAACTCTTGGTCCACCATGACAGCCGAAGAAAAAGAATGCTCCAAAAGGAAGGCGACAGTTGGTGCATTTAGCCGAATATTGACAGTGTTCAACACAGCTCCAGCCATTGGAACGGCAAAGTGA
>Marsypopetalum_DN78347_135900_Q9FMB7
ATGTGGAAGATGTTGGCCGGAAGAGCAGCAGTTCTATGGATGTGGATGAAACTGGTCAGAAGAGCATCAATTCCAAGGATTCCAGGGAGAACTCTGTTGTTGATGATAGAGTCCGTGAGTTGCATCTGGACAAGCCAGCGGTGGAAGATTTTTCTTCAGAACTGCCCAATCGTGAGCGAACACCCATTCGTTCATCATCTCTTAATAGACCTGGTCAGCCTTTTGGCAATTCACCAAGCCTTCTTCCTCCACCTCCACCTTTCAGGCTTGGCATCGACAGCCCTTCAGTTTTGGGTTCATCAGAAGAAGACATGA
>Marsypopetalum_DN78725_136798_Q8H0V8
ATGACGGCAGAGATCTCCAACGGCGCTGTAAACGAAACCCTACCGACTGTGAAGAGCAGCATCTACGGAGACGTCGTCCCGAACGGCAAGAAATCCTTTCGGGAGAGCGAGAGGCGTCGCAGGCGTAGGAAGCAGAAGAAGAACAAAAACCCTACGGCCATTTCTGCTCCTGATGGAAACGATCGCACCAGAGCGGATGGTAGCGAAGGAGGTGACGCGGCAGACGATGGCAAGGAAAACGCTAATCCCCTTCAGGTAGAGGAGAAGGTTGAAATCGAGTATGTTCCAGAGAAGGCAGAATTAGAAGAAGTTATTCTCGAAGAATTCAAGAAAGTCCTTGAGAAGTTTAGTTTTACAGATGCTACTTCTGGCGCTGAGGGTGATGATAAGCAGGATGAA…
>Marsypopetalum_DN78930_137771_Q8RY25
ATGGAAACACAAATACCCTCACTATTGTCTTCAAGGACTTGGGCATGCAGGTTTCTTACAGAACCCTTTTCTTCTTTGAGTACCTGGGCCCTCTATTCATCTACCCAATCTTCTATTACTTCCCTGTTTATCAGTACTTTGGCTATAACAATGACCGCACCCTCCGCCCAGTTCAAACATATGCAATGTACTACTGGTGCTTGCATTACTTCAAACGTATCTTGGAAACTTTCTTTGTCCACAGGTTTAGCCATTCAACTTCCCCTATCTCTAATGTATTCCGCAACTGTGCATATTATTGGACTTTTGGTGCATACATTGCTTACTATGTGA
>Marsypopetalum_DN78975_137926_Q9SJA5
ATGCTATTTCCGCACTTTGAATTTTCCACCTTCAAGGACACACTAATCTCAAAGACAACATCTGTTGGATTAGAGAGCTCAAGCTCAAGAAGACGCAAGCCCCAGCTCCCTCTGTATGGATCGATTTTAACCAACCTATCAGACTCTTCTGAACTTGAAGTGACTTCTTTGGTGGAACTTTCATCTGCAAAAACTGGCTTAGGAAGGGTTTCACCGACTTGTGCAGGAATTTCCATTGAAAGAACACGAGCCTTCACAAGGGAAAGTCCTTGTAAAACGCATACATGCAATGGGATTACGAGCCGTCGGCCTGGAGGCACAGTGCCATCTTTTGCTTGA
>Marsypopetalum_DN78983_138427_Q9LJH5
ATGTGGGAAATCCAGATACACCTTAAACCTCGAACAGCATCATCAGCACCCTTTACACCAAATCTTCGTTTTAGCTGGGCCAAAGTTCCCTCCCCGCAATCTAATAGTAAGCTTCCTTTAGAGAAAAGATTGAGATATATAGAACTAACATTACGGTATTTAGATGGCTGTGATGAACCAGTGCCCAAAAGGACAATCTCCATATCTTCTCTTGATATGTCCTCCAAACAGCTAGGAATACCAGAGCTTTGCATGGATGTGTTAGCACCTGTTGCTTGTGTTGCTGAGCCATCACCGGGCATAGATGTTTTCTCATTCAGCCATGGTTCTTCAGTCATTATGAGGTCACTTTGA
>Marsypopetalum_DN78982_138515_Q9FGN7
ATGGAGACGGAGGCGCTGGCGGAAGGACTGTGGGGCCTAGCTGATTTCCATGAGAGCAGCGGTGAGATTGCCAAGGCCGTCAAGTGCCTCGAAGCCATTTGCCAGAGTCATGTCTCGTTCCTGCCGATCGTCGAGATCAAGACCCGCCTCCGGATTGCCACGATCCTGCTCAAGCACACTCACAATGTCAACCGTGCCAAAGCACACCTTGAGAGATCGCAATTGCTTTTGAAGTCTATTCCTTCATGTTTCGAATTGAAGTGCAGAGCCTACAGCTTGTTAAGTCAGTGCTATCATCTTGTTGGTGCCATCCCTCAACAGAAACAGATCTTAAACAAGGGTTTAGAGATGATGGTATCGTCTGGGGATGGGTTTGCAGTGAAGTTGTGGTCATGTAAC…
>Marsypopetalum_DN79500_139662_Q94AG3
ATGGGGGATTCTGGATCAAGCAGAAGTATGGTAATGCCAAGCACTAGCACAAGCAAAGGTTCACACAAGCAGTCCTTGGTTGCTTCATCTGCAAAGATTATTTTACCAAAAACCTTCAATGGTATGCTTTTTCTGAGGAATGCTAATTTGGGAGGCTTCTCTACTGCTCCGGTGGTATTCTTTTTACTTAAAGTTGCATCTTTGGAGATGGTGCGGAGATTCTCCAGAGCAAGGTGTCCATTTGTATGGCGGGGTCTTCAGGCATTGCATCTCCTTTGTTACCCACCATTTAAGTGGTTACAAAGATGGGCACCGCTTAGGATTTTGATTGATGGCATGCAGAAATTTTCGAGACCATTATTATTTCTCTCAATTGCAACAGCTTTCACTGATGATTCG…
>Marsypopetalum_DN79508_139669_Q9LXL0
ATGATGTTTCCTGCCCAAGTTCCACCGCGGCAGACGTGCTGTCTCCTCGCAGTTTTCAGCAGAAAGGTTGCCGATAAACAGAAGCCCCATGGGGATGGTCGGCCATTTTATCCCTCCCCGGAACTCGCTTCTTCAGGCAGACTTGAGGTTCAAGTTCTTGTCAGTCCAACGGCAGATGAATTTAAGCGTGCTTTGGGATCACTGGAACCAAATTTTGTGTATTTGCAGGGAGAGCGGCTCCCAAATGAGGAAGAGATTGGAGCTCTGGTGTGGGGGGATGCTGACTTGTCCACAGCAGAATCTGTAATTGGGCTTTTTGGTCCCACATTGCCGACCACTGTATATTTGGAGACCCCAAATGGTGAAAAGTTGGCGGAGGCACTTCACTCAAAGGGGGTT…
>Marsypopetalum_DN79594_140275_P92996
ATGTCCTCTCCAGCTATTGCAATTACTGCCAAGCCTGTAGTTAGCAATGGCCCTTCTCTGGCATTGGATTCAAATGCAAATCAAAATGCTAGGAGGAGAACAATTACAATAGCAGAGAAGAAATCAAGCATTGAAATGGTCTCTGATGGAAATATTTCTGGTGGCAAGGATTTGAACCATTCATTCAGGGGAGAGACTATTGTACATAAACCCAAAGACTTGGCTCAAGCTAGGAAAGAGTTGATGAATTCCACAGTCTCACCTCGTCGTCGGAAGGCTGTTGCAAAGCCTGAGAAACCTAGGTGGAAAAGGGTTATCAGCATTCTTACTAAGAATCTACTGCTGATGCTAGTACTTTTTGGTCTGGGTCAGATGATTTGGAAATCAGTCGGGAAGCAG…
>Marsypopetalum_DN79712_140685_Q9SD64
ATGCATGGAAGAAGATCAAGTAATTTGGGTTTCAAAATCTCATCCACCATTGGCGTGATAGAACGAATGACCTGGATATTGTTTATCAAAGCCTGTGGATCTTTGACATGGTCAATCGTTTCTGTCACTTTCCATTCATTTGTAGGCACCATCCCTTCTGACGTACCAGGTTTGAGAACCTCAGTAAGGCAATCCCACAGTTTAGGAAGTTTATCAAACAATGAACCACCAAATTTCTCACACAAATGCTTCAATGCAAGTTCTGACCCACGTCTGCTTATGAAACCTTCGACCCTTGACCGGTCTTCACCAGCAGACAACAACTGA
>Marsypopetalum_DN79724_140914_P52420
ATGGCTTGCATTGCTCACCATGTCAGAACTGGGATGACATTTCCTCAAAATAGTGCTGCAAAAGCATTCTCGAAGACTCACCTTTCCTCTTACAAGAATCAATCAATACTTTTCTCTGGAAATTGTAGACAAAGCTTTCCCCAATCCTGGTTCATTGGAAAATGCCGTCTATCATCAACTTCTTCAAATTCACTGTCTTCAATCGCAGCATTGAAGAGCATCAGCGAGAAGTTAGATCAGTCTGGCTTTGTTACTGATGGCAGAGCTCCTGAGGAGAGAGTGGTTGTATTGGTCATTGGTGGTGGTGGTAGGGAACATGCACTTTGCTATGCATTGCGACGTTCTCCATCCTGTGATGCTGTATTTTGTGCTCCTGGTAATGCTGGGATTGCTAGTTCA…
>Marsypopetalum_DN79704_141259_Q84TD8
ATGGAAGAAGAGAATCAGGCAAGTGCTGGGGAAGTCCAGGTTACTAAGGTGGCCGACGTCGCTGGGCTCAACACGGTACAAGTGGAGGCAGGAGAGACTCTAACAAATGGAGATTTGGACCAAAGGGGAAAAGAAGTAAACAAAGAGGCAGAAGAAACTGCTCTGGATGGGGAATTCATAAAAGTGGAGAAGGATTCTTTGGATGCTAAGGACGCTCAAACAGATGAAGCAATGTCAACTAAAGATAGTCCCTCTGTCATAGAGCCCAGTGCAAAAAGTACCATGGAAAGCAAAGATCTCTTAGAAGCCCAAGAGAAGCTGAAAACACTTGAGCTTGAAGTCCAAAGGCTCGCCAAAGAGTTACAGCATTCTGAATCTGAGAAATTCCAACTGAAGCAG…
>Marsypopetalum_DN79850_142378_Q9C6T8
ATGATATTCAGAAATAAAGCAGCATACATGGTGCGACCCAAATTTCCTGAAAGGTCACCAAAACTTATATTGCGAACTCCTTTATTCACAGCACTTTGGAAGACATCTGTTAGAGCTTTCGTCACATCATCCTTTTGTGCAGTTGGAGGAAGAAGCCCAAGAGTCACAAAGTCTCGGGATAATGCATCAAAATCACGGTTCACAAGATGGAGACAAGCTTCGATGAATCCATCCCGCAGTTCTTGTCTAAACTCACCCATCATACCAAAATCCAAATACGCAAGATTCCCATCATTTGTGCGAAGGAGGTTTCCAGGGTGTGGATCTGCATGA
>Marsypopetalum_DN79971_143901_Q9LJA3
ATGTATGCTTTGCCAGTACGAGCGCAGGCTGGTCCTTCACTCTCCAATCATTTGCCAAACTTTATGTTAAACTTCATGGGATTCCATTTGATGCTGCTAAGTTTGCAAGAAAACTTTGGGGAGACATGTATTTTCACCCTGCTGACAGAGTTTTCAAAAAGAAGCCTCCAGCAACTGGCGGTGAAAGATCTTTTGTGCAGTTCATTCTTGAACCTCTATACAAGATATATAGTCAGGTCATTGGAGAACATAAGAAGAGTGTGGAGGCCACTCTTGCTGAACTTGGTGTTACTCTTAGTAATGCAGCATACAGGCTTAATGTACGACCTTTGTTGA
>Marsypopetalum_DN80049_144250_Q8GX43
ATGTGCTCAGTCCTGGCCCATGCCCACTTGAAAGTCATCCTGCACCCCTTCCAGGGACACTTGAGAGGGCGGTCATCCATGTGGACCCGCCGGTGCTGCACTAGATATTTATGGGAGAAAAACTTCTTTCCACACCCCTTGATGGGGCATATATTGCGCTTGTGCAGTAACAGATCCTGCTTTGTACTAAAGCCCATTGTGCACCCCTCAATGTCACATGGGAATTCTGCTGCTTCATCATCTACTAGTACATCAGCGTTGCCCATAGTCTTCTTTGCTTTCTTCTTAATCTGCCTTTCTGGTGTTGTAGTAGCTATAGCTTCAGATTTTGCTTTCACATCCAGTTTGATTGTTTCTTCAATGCACTTGTGA
>Marsypopetalum_DN80031_144930_Q9LFT1
ATGTATGAGATGCCCTGCTCATCATGGGCTAGATTCTCGCGTCTCTCTTTTCATGGGTTGAACAGCTTCCGGAAAGGTCCATCCTTGCGATCTTTTGCAGCCTCTGTGAGAGCAAGGAACCTCTTGAATCCTGTCGTGGCAGCACCACGGCCGAGAGCTGCTGCCCGAGTAAGCACATCCTCTCTTGACATCGCTCCTGCTCCTGCTCCTGCTCCTGCTCCTGCCCCTGCTGCAGTGACAACTGCTACAGAAGCAGGAGCAGTTGCCACTGCTGGTGCAGATGGCACTACGACTGATGGGACCGTCGATGACTGCTTGATTCCTGGCCCATGCTTGTTGAAATCATCTAGTATAGTTTGCTGA
>Marsypopetalum_DN80493_145662_O82392
ATGCTTGTACTGTGGTCAGTCGACAGCTGCAATGCAGTCAACTTCATAATTTCTTCAGTCTCCTCCACGGTTACAGGTTTAACAGCATCGCCAAGTCTATCAGATTCTTCAACAATACCCTCAGTCTCTAACCCACCTTTTGCTTGTCCCTGTGGCTCTGAACGAGATCCAATTGGATGCGGCTTGTATTGTGCCACTATTGCACGACTATCACCCACATTCATCACATATACATCCTCATCCTTCATCAGCACAACCAGCAAACATGAACCTGTCAATGCCAGCTCTGGGTTCTTATCAAGAACCTTGTCCGTCATCTCGAGATATGCAAACTCAGTAATGTCGAGTGCCCTTGAGAGAGCTTGCAAAACTGAGCCATGGTCAGCAGGGCCAACTTTG…
>Marsypopetalum_DN80477_146516_Q9SU83
ATGATAAAAGAACCATTGCCATCAATTATGTTGAGCTCACCATCAATGTTTCCATTAAAGGGTTGTTCATCTGTAATATCAGACGAAAGCGGACTGGATACAATATTATCTCCAGATTCACTAATCGTGTCCCCTGAACTCGAATTGTTGAGCGATCCCTCATGGGCACTGGGGGATGAGTCTTTTGCAGGTTCAAATGACACGATAGGAAGTTGGTCCTGTTCTTCAGCACAATGTTTCTCTTTCTCCCTTTCTTTTCCTTTTAGCCTCTCTTTTCTTCTTTGTTTCTTTTCTCTTTCCTTTGTTCTCCTCCTCTCTTTACGCTTTTCTTCTTCACGCTTCTCTTTCTCCTCTTCCTCAAGAAGCTTTATCTGCTTTTCTAAAGTGATGATTTCTTTG…
>Marsypopetalum_DN80727_146980_nomatch
ATGTTTGTCAGAAGTCTAATGGTACTTCAAAACAGGATGGGGTGGATTATTGCTCCGCAGAGTCCAGGCCAATACAGTGTACCAAGTGTGGTAATTCGCATATATGGATATGCACAAATAGAACTAAGGCCAAGGCTAGATGGTGTCAGGATTGCTGCCAGCACCATCCGGCCAAAGATGGAGATGGGTGGGTTGAATATGGATGCTCATTCATCTTTGCAGTTCCCCAAAAGGTTGAAATCCCTCGTGCTTTTGTATGTGCTGAAAGCAAGATATTTGATGTTTCAGAATGGGCCATTTGTCAGGGAATGGCATGTAGACCAAACACCCACAGGCCTAGCTTCCGTGTGA
>Marsypopetalum_DN80885_148118_Q94AE7
ATGATTTCCTTGACAGTTCCTCCCTTGGTTAGTAGCTCGAAAAGTATCTCTTTTCCAATCTTTCCACTGATAATTCCTCCTTGTATGGAACCTATTATCTCAGCTAGCTCTTTAGGTGTGAGTTTGATCTCATTTATTGATAGTCTTTCATTTTTCAAGTACGCAGCAATATCACCCATAATCCAATTTGCAGCAAGCTTCACATCAGCACCATTTTTAATGGCAGCATCGAAGAAATCAGCAATATTTATGTCATTCACAATAAAGAGAACATCCTGCATGCTAAGCCCCATCTTCTCATAG
>Marsypopetalum_DN81043_149635_Q9SX69
ATGTTTCTAACGGATGCCTCAGATACGTGCTTAAGCAGAGGAAAAAAGAGGAAATTGACCCAATGCACCCTTCTACAGTTCAGTTTTTCTTCAAGACCAAAGGACAACAACTTCTTAAGTGGACCAGATACCGTAGAAGATGATGGGAGGCAGGGAGGATCTGACAACAGTGTTGAACCTGTAGCTGTTGCCATGCCACCTAAACTGGCTGTTGTTGAAAGGAAGGAAACAAATGAATGCCTTTCCAATTCTGTCCCATTTTGGCTAACCTACCCGGAAATCCGTGCTGCAGATTCATATAAAACTATAAACAGGGAATTTGCTACCAACTGTGAGGAAGTGAATGCAGTTACTCCCAAGGTTTTGCTTGAGGCTAGGATGCCTGCATTTAATACTACT…
>Marsypopetalum_DN81046_149800_Q9LQB3
ATGAAAATTAGGATCCCCATCACGTACTCATATGCCCTTGCTAGTTCCTGGATTGAGTCCCAGAATCCAACATTTCTGAGCACAGGCCTGCATGCTTGCCCAATAAGTATAAAAGCCCACCCTGTGGGCATGAAGGCAAGTATACCAGCCAATACATCTGTCAAAGTGAGGCCACAGGCAACAAATAAGACAGTCGTCACAGACACAAAGCCAAGGAAGAGAAGCCCTTTAAGAATTCGAAACATTAGCTGGAAATCAGTGCCGAATCTCCGTCTACCCATTGATACCATCTTCAACACTACTAAAACGGTAGCCATAACTAACCAAGATAATCCATAA
>Marsypopetalum_DN81150_151149_Q8VZQ0
ATGCCCAAGAAAAGGTTGTCAAATGAATTAGATGAAACGTTCAAAACGGAAGCCAAACCAGCTCCCAGAAATGCACCCAATGTGTTGCCCAAGTTGTTGATTGACATAAAGAGAGCAAAGAGAGTTCCTTCTATCCCAGGCGGGCACAGCTGTCCCGATATGATCAGAAATGGCATCATTTTGAGCTGGTTGACCACATCGGAAAGAGCAGACCCCCAAAGCACCATAACCTGGTCTGGTATGCCATACTGTACATTCAATCGAGATACTAGAACAAGATCAAAAATGTGCAGGGTAGCCAAACCTAAATGA
>Marsypopetalum_DN81153_151271_Q39017
ATGATTACCCCTGGTTTCTTCACAACTGCTGGTCGGTTAAGCGCTCCAGCTGATGAAACTGGATTGAACTCAGGCCCAATGGGCATTCTGATGCTCTGCTCAAAAACTTCCTTGGAAGTGAAAGGGAACGGCAGTGTCTTTGTATGGAGTTTCTCAGCCTTCTTGTCAATTTTCTCAGAAATAATCACATGTTTAAGATTTGTGTCTTTCCTCTTCTTGAGAGCATCCTTCCTCTTCTTTTTGGCAGCTTCATGCTCTTCCATCATCCAGGCTGGCAAGCCCTTCTTCTGCTGGATATGGGTCCATTGA
>Marsypopetalum_DN81246_152567_Q9FT52
ATGCTGATTAAAAGTCCAAGGTTCAATATTATATTCCTCCTTAAGCTTCCTTTTGTGAGTAGTATTGAGGAAAAAACTCTGGTCATGAATTGGATGAGAGGAATGTTCAACTGGAGAACAATATGTGTGCCTGAACTCATTAGAGTGTTTTCTGAGGTATGCTTGCAGCTTTGGAACATCTTCTCTTCGAAAAATGTCCCATTGAATACCAGATGGTTTAGCAAAGGAATTTTTGCCAAAACAGAGACTGCTCTCTCCACTTCCCTCCCTACCAGCCTTCAATGCATCATCAGATATGTCAGAGCTTTGGGTACTACAGCACTCCTTTCGTGA
>Marsypopetalum_DN81408_153234_O81620
ATGATTGATTCTACAAAGTTCTCTGCACCTGCTTCACTTTGGCGGACCACTCCATCAATCTGTTGCCGTGCAAGTTGCTCTATGCTGCTGGATTTAGCCTGGTCCATCATGTATTCACACATTGCATTAACCTCATTAAGACGCTCAGCATCCTGCATCTTTTGCAACATCCAACGATCAATTAACATCTTATTTTCATCTTCAGCATTTTTAGCTTTCAACATAATTTCTTCTAATTGTGCTTTAAGAGCCTGGTTCTCTTCAATCATCAGTTGTAGAGCTTGTATCTTTTCTTCTAAAGACTCTTTTAATTGA
>Marsypopetalum_DN81404_153482_Q8LRL1
ATGTCTAGTTTTGTAAGGCCACGCACATTTCCAACAGCTTCCACCCTCTTTTTGAGTCCATACTCCTCTCCAATTCCAGCTTCTTTGGCAGCCTTGCTGACAAAAGCAATCGATTGTGAGCTCCCAGCCTTGCCGAATGCACCAAACATAGGCCTCATTACCACCGGTTCTGGAGTAGGAATGCTAGCATTTGGGTCACCCATATTTGCCCATGCAATTACTCCACCTTTGATCACCATTTCTGGCTTTGCACCAAAGAAGGATGGCTTCCACATAACAAGATCAGCCAATTTGCCATTCTCAATCGAACCAACATACTGA
>Marsypopetalum_DN81422_153845_Q9FKA8
ATGCAGAATTGGGGAATCTCTCATGGTTCCCTTCAGGTCCATCCTATCCAGCTGCTTCCATCCCATCATTCTTGTCAGAAAGAGGGGATCAACCTTATCCTATGGTTCCTACTGCTGCAGGTCAGAGGATACTGGGATCTGCTACTCCAGGCACCTTTGGGGGTGATTTGTACAGAGGCCCTGTTCTGTCTTCAGCTCCTACAATGGCGTTCTCTCCAGCTACTGCATTCCCATATGCTGGGTTCCCTTTTGGAACAAGTTTTCCTCTTGCGTCAACCTCCTTCTCAGGTGCGCCTACAACCTATATGGATTCTTCTTCAGGAGGCGGCCCATGCTTCCCAACCATTCCATCCCAACTTGTAG
>Marsypopetalum_DN81477_154044_O04716
ATGCACTGGATGAAGCTGGAGACGAAAGTGAAGACAATGTATCCAAGGGAGATGCTGCTGGCATGTTGTCTTTACTGGATGACAACACATTATTTGATGATAGATCATTTTGCACAGGAGTTGTTCCGATTGAGAGAAGATCTAACAGTATATCTGCTCCACCTGTTGGAGCCTGGCTCGTACCTGCTATTGGAGCATTTGGTGTCAAGTCTACACCTAACAAATCCTGCAGAAAATCACCCCCAGAAGAACTGGGTGCAGGGGCATCATCAGAACCCAGGTCAAGTAGATCCACAAGTGGAGCTGCAGGAGTCTTGGACACTCCATTTGGAAGATTAA
>Marsypopetalum_DN81568_154493_Q8LE77
ATGGGGATTGATGATAAGTTGCATCCTCAAACTGCTGTCAGAAAGGAAGTAAATAGCCATGGGATGCCTCAACCTGTAGACGAGTTGTCAGATTCTTCTGCAAATGTGATCCATACTGATCCTGCAAATAATAAATCTACAGAAGGCTTGCAATGTTCTAATTCATTTCTTAGAAACAAGGAAGCAGAACCCATGGCTCATCACCAAGCCATTGTGCCATGCACAAACTGTGGTTTTAGACAGGAAACTGGTGGGAAACAAAGAACAAATGAACTTGTGAATTCTTTGGAGGGGAGACACTCTAATGGTCACCTATTGAATCCCACTAACAGCAAAGCTGGTACTGTACCCCATGTTCAGCATAGAAACATGGGAGTTGGCGCAAATCCTGCAGACAAC…
>Marsypopetalum_DN81979_156015_Q9LIL7
ATGCCTCTTGAGAAACCAGCAAGCCACAGCTTCTGGGCAATAGCAGAAACTATAAGAACAGGTAGGGTAGCCAAAGCAATGACTGCCAAACGCCACCCCAGAAGCATCCCAATAAATAGAGACACAATTACAGCCGCAGCATCTTGGATGAGTATAGAAAGACGGTTACTGAAAGCAGCACGAACAAATGTAGCATCATTTGCCAAGCGAACTGATAAAGCATCTGCACTGTTCTCCTCTTCATCAAACCATCCAACTTCATTTCGTAACATGGCTGAGAACATCATTCTCCTAACTCTTTCAGTCATCTTCTCTCCCATGATACCAAAGTAG
>Marsypopetalum_DN81922_156171_O04648
ATGACTGCATCTCCTGATGTGCATCACATAAATGCAGCAACCACATTATGTGAAGATCAGGGACAGGAGCGTAAGCCATTGCAAGTCTGTAAAAGCTCTCTGCAGCTGCATATCTATCCACTGTCATCACAGAAGCCAAAAGTGCATGTTCCAAGCCTGCATCAAGTGCCTGAAGAAGGTTATCAGACAACTGTTTTACTTCTGACCAGGACCACTGGTTTCCAGCTGAACCCTCTGGAAATGCCGCTAGAGCATTCTCAGGAAGTCCACACTCTTTTAATAGACTGTGGCTCCTGCCCTCATCCGCCATTTCTTCCAATGATTTTCTAA
>Marsypopetalum_DN82030_157571_Q9SHL0
ATGGAGAGCATAGGAAGGATATACTCAGGAAAAATCTTTGCATCACTTGGAGGGAAATCTTGGACTAAAGGCAAAATGTCACATAATGTCTCCAAAGCTGCACACCGCACAATTGCCGCCACATCAGAAAGCATCACAATAACATATGGCAGTATGTGTTGTAAGCGATCCTCATCATCAATATACAGTGAAGAGAACTTGAGCATTTGTACTGCCCACCGTCTCAACTGTGGCTGCTTTACACTACGTAGGCATGAACAAAGCAGTGATGCAATCAGCACCATGCCTTCACAACGCAAATTATGTTGGGGCTCTGGAAAGAATGGCAACTCAAAAGTATCTGACTGA
>Marsypopetalum_DN82242_159435_Q8LCE1
ATGGTTGGCCATCCCATGACCGTGAATGAATCTTGCATCTTCCTCCGTGTAAACATGAGTTTCATTCAGCAGCGATTGATAGACACTCTTATTCATTATCGTGGAGGAAATCAGGGATTCCCCATTCAAATACAGCAATTCACCGTTCACCCTTTCATCGAGCCGGCCGTTGATTTGCTTGGCATCAAGATCAAACGGTTCATCAGAGGCCATCACCCAACCCCAAGTGTCGGCGAAGGATGGCACGTGCGCAGTATAGGCCAACACATATTTGAAGACTTGTTTCAAGGTGTTGTAAATAGAGGAGAAGACTTCCTTGTGGGTCAGAATACCAGCTGGTCCAGCCTGGGTGACAAAGATGCCGTTGCTACTCAGCTTGGGCTTGAGCACTCCTTCGTA…
>Marsypopetalum_DN88554_162074_O82383
ATGGCCTCTACCTTATTCACCACCCCAACCTTCACACCCACCATCCCAAAACACTCTCAATCAGCCAACCCAACTCACCAATCCTTCCATGGTCTCCGGCCCATGAGAGCCACTGACCCCCTCTTTGCCGAGACCAGGGCAGCTGGCCGAACATCTGCTAAGTCGGCCACCAGGACCGCAGCTAAGTTTAGGGGCGCTCGAGCTGAATTGAACACATCTTTGGTGATCAGCCTTAGCACCGGCCTGTCACTCTTCCTAGGCCGGTTCGTGTTCTTCAACTTCCAACGTGAGAACGTGGCGAAGCAGGGCCTCCCCGAGCAAAACGGGGTGACCCATTTCGAGGCTGGGGACGCAAGGGCCAAAGAGTACGTGGGTCTCCTCAAGTCCAACGATCCAGTT…
>Mkilua_DN218_217_Q8W4D1
ATGCTTCACCTGGTATTTCTCTGCCAAGACCAGGAGTTCGCAGGCCATCTGCTCATCAAGGTACACTTCCGCTGTATACAAGTAGTGTACAAAGGAACGAAGAACATCATAGGACACATCACTTATCTTAATGGTTCCACTTCTACTTTCTTCCATCTCATTCTCCAGCATGGCTTTAAAAACTGGAGATTTGCTTATAAGAATCGCCTTGTGGGCCCGAACGGACGGCGCGCCGGTGCCGCAGTCATCATCAGACGCCTCGAGGACGACGTCAGTGAAGGAAGAAGCGGAACAGGAACGGCTATGGGAATCGAGAGGCGAGCAGATCCTGAGAAACGCCACCTTCGCCTTCAGGTCCTCGATCTCCCGCTTCAGTTCTTCCTCCGTCTCGCTCGCCTC…
>Mkilua_DN1009_605_Q94FN2
ATGACATCAAGCCTTCCCTCTGTATTCCCCCTGAGTTTAGAACATCCAGAAAGCCACGTGCATCTGCCCAATCTTGATAGCCCCCAGTTGAGCGATTTAGATACCGGCCATGAGGTCTATCATCAGGATACCCAGGTCTGCCAGCAAGTGTGCCACGGTCATATCCCCCGTAATCATAAACAAACCTCGGGCTCCCGCGACGATTATCATATCCACCATCCTCCCGCCGAGACCTCTTCATCGGGGGCGGCGGGGACCGGCGAGGGGGAGAATGCCGCCGATCTCGGTGGGCGTACGGAGAAGGGCTAG
>Mkilua_DN1535_963_Q9FZH7
ATGGGGCTAGAAAAGCAAAGTTCAAGGGGTGCAGGAGGCTATGTTGGTGGTTTCTTTCAGCTGTTTGACTGGAACAAAAAGTCAAGGAAGAAGCTTTCATACAATAAGTTTGACTTACCTGAGGGAGCAAAACAAGGTAAGGGAAGCACTGTAGATTCCCAAACCCCACAGCTTTCATTGATTGAGGATGATGAGAATTTTGGAGTGTCAAGCATGAAGGGAAGCAGTGATTATAGCTGTGCATCTTCAGTTACTGAAGATGAAGGGAATGGAGCTAGGGCCCCTGGAGTCGTGGCAAAGCTTATGGGCTTGGACACATTGCCTACTTCTAGTATGATAGAACCTTATTCAACTCCATTCGTTCAGCTGCATGCACTTAAAGATACCCATTATGAGAGA…
>Mkilua_DN1820_1183_Q9FFB4
ATGATGGAGAGACGTGCGCTTCTCAGATCTTTATCGTACGCTTCTTCTTGCAGTAGGCTTTATGAGCGGACCGCCAGTTCCGCGGCCGTCTTGTCCACCACCGTCGATCAAAATCTCCATAATAGATTCTCCAACCATCGCTTTAACCTTCTCACGAGAGCGTTCCTTCTGTTTCCTCAGTCACGGGCGACGAAATCTCCAAGCCACATATCCTTCGTTATAGATGGCCTGCCACCTACTGTAATTGCCGTCGGAAATAGACGCTTATTTAGTGCAGATGTATCTCAACTTCCTGTCATAACCGATCCTGATGTACAGCGTTCATTCAAGGACTTAATGGCTGCGAGTTGGGATGAAATCCCAGATACTCTTATCTATGAGGTCAAAGAGGGATTGTCG…
>Mkilua_DN3011_2160_Q94EZ6
ATGCAAAAATCTCTTTTTTTCTCATACCCCGCTCGAAATCCAAACTTTCCCAAGTTCAGATCCTTTCTCCAAACGCCAAATCGAATTCCACCAAAATCCAGCTTCAATTCCATCAACCCCGCTGCAAACCCATATCAGAAACATGATAAGAACGTGCTCATTCCCGACATGTCTGAAATCATGGCGGCCTCAAAAGTCCAAAACCTCAATCTTCAGCTCCAAACGCTGGGACCCTTTTTCAGGGTCAGTGCCAGGTGCCTGGAAACAGGGCAGGAGCTTGGGAGGGCGGAGGGATTGGTGAGAGTGTGGTTTGGAAGGAGGATTCTGCATTTGGACTCGATTCGGATGCGGAGGGAAACGTTGGGAATGCAAAAATCGATTTTTGGCCTTGGGTTGTTT…
>Mkilua_DN3075_2251_Q9LKR9
ATGACATGTCAAGATACGTATGCTGCGCTGGGTATATGCCATGTAGTGGGAGATGTGGTGAGAGTCATTGCCCTGAAATTTGTCTCTGCACTGAGGTGTTTCTCTGCTTCGGAAACTCTGTTGCCTCAACACGCTTCTTATTGCAAGATGAGTTCAATATACAGACGACCCAGTGCGATAACTGCATTATTGGATTCATGTTCTGCCTTCAACAACTTGCATGCATATGTTCCCTTATTGCGTGTATCACTGGTAGCGAAGAAATTGAAGAAGCTGCTAATATACTGTCCTGTTTGTCAGACTGTGTTTACTGCACGGTTTGTGCTTGTATGCAGACACAGCACAAGGTTGAAATGGATAAGAGGGATGGTAAATTTGGACCACCATCAGTGA
>Mkilua_DN3186_2376_Q9C5Q1
ATGATCTGCATCAGGCATCTAAAATTGATTTTGATGAGGAGCTCAATTCTGTGCTTAAAAAGGTTGAGCCCAATGCACGCAAGATTGAAGAACATCGTCGAAAGTATGAGCGCTTGCGTAAGGAAAAAGAAGAAAAGAAAATTGAGCGGGAGAGACAGCGCCGCCGAGCTGAAGCTCAGGCTGCTTATGAAAAGGCCAAAAGGCAAGAACAGTCATCTTCAACTAGGTCGTCTGGAGGCATGCCAGGTGGCTTCCCTGGTGGAATGCCAGGTGGTTTCCCTGGGGGTATGCCTGGAGGTTTCCCTGGTGCGGCAGGAGGGATGCCAGGAAATATTGACATGA
>Mkilua_DN3421_2680_Q9SZ57
ATGCTGGAAAAGGAAGCGAAAAAGGAGGCTTTTAGGAAGTATCTGGAGTCTAGTGGAGCACTGGATGTTCTCACTAAAGTTCTTGTTGCACTCTATGAGGAGAATGACAAGCCATCTTCTGCAATCGAGTTTATTCAGAATAAACTCGGTGGCCCAACACTGTCTGAATATGAAAAAGTAAAGGTGGAGCTGCAAGAGTTACAATCAAAGTATGATGAACTTACACTAGCTCACAAGGACACTTGCAAGGAGCTTGAGGAGCTCAAAAGTACCATACCAGCAAGCACTGACAGTAAAGAGACAACAGCAGATAGTGAAACTACAAAGGACGACGGATTGTGA
>Mkilua_DN3434_2712_Q9ZT90
ATGGTGGAGGTCTCATCTATCGTGGCATCTGCCACCTTCCCATACGGAATTTTCCACCAAGAGCATGGCCTTTGCAGGGCTCATCAGGATTTCCAATCTTTATTTCCAAGTCCCAACACCAGATCTGAAATTCTGAGATCAAGTTGCTTGAAGCTAGGGCCACCTCGGCCTGAGGATTCATGGAAATCTAGGCCACTGTTATCAGAGTCTAGTCAGTTTGTTGTGATTGCCTCAACTGTTCAAAAACCTGTACTCGTTGATGTGCAAGATTGTCATCCTGATTCAGCACTCCTTAGTTTTGGGATTGCTGAACAGTGTGCAAGGCATGAAAAGATCTTGCAATATCTCAAGTCAGGATCAAAAGCAGAGAGAGAAGGTTTAAATTTCTCTTTATTGTCT…
>Mkilua_DN4653_3697_Q84WP3
ATGGATTATACCACATCTTCAGCTCAAGATGAAATTGAACCCCTGACAGGACATCCATTTTTCACATGGATTTGTTCACCAACAAACGTTGGTGGTTCTTTCCAAATGGGGGTTCCAAGGAAGTTTGTGAAGTTTCTACCTTCAGCTACAGTTTCAATGGTTCTTCACTCTCAGGGCAAAAGATGGGAGCTGAAATACCATGGTGAACGCGAATTCAACATGTTCGACTTCCGCTGGAAAAGTTTTGCTGTGGACAACAATCTCAAGGTTGGTGATGCTCTTGTTTTTGAACTTATTACTGATGACAATAGTAAGAAAGTGGAATTCAAGGTGCAAATTCTAGAAGGCAAGATTCCTCCTGTTGCTCTTTCAAGTGATGAAATGGGGAGTTCAGTTAGT…
>Mkilua_DN5062_4081_Q94F58
ATGGAGCAGCCAAAATTTCCATCAGAAACTTCATCATCTCTTCCCGGAAGCGAAAAAGCGGGCCCTAAGAATTTGAAGAAACCCCCAACGCCGGAAGAGATGATATCCTACTACGAAGGGCAAGGCATGGAATCCAAGGAGGCGGCAATGAAGGTCATCCAAGACCTTCAGGGGATTCTGTTCAAGGTCATTGGATCTAAATCGAAGAGTAAAATGGCGAATTCCCCAGCCGAGGTGTCGCGGAAGCTCGACACCGCCAACACTCGCCTGACGATTCTAGAGATGAAGCTGGATAGGAAGCCCGGCTACCTGGAATCGCTGGGCTTGGGTGTTGCTGCCGGAGCAACGGTCAAGGGAATCGATAGCATCTTCCCTCATGTTGCTGAGGCAATTGGGCAG…
>Mkilua_DN5110_4128_Q9M2G7
ATGGAGAAAAGCATTCCACTGTGGCAGATCATCTCTCTCTCCTCAATCCTCTCATGGGTTTTCGTTTCATCCTATTTCAACTTCACCCAAAAGCTCAGATCCATCTTCCAGTCTCCCATCACCCGCCAAGTCGACAAAGACACTGCTTTTATCCTCCGTATACAGACTTTCCAGCATGGATTCTTGGATACCTTCTTCTCTGCTATGTCATGTGTTGTATCTGTTCCTTTCTACACTGCATTTCTTCCTCTGCTCTTTTGGAGTGGGCATTGTAAATTAGCAAGGCAGATGACTCTATTGATGGCTTTCTGTGATTATATGGGGAATTTGGTGAAGGATTTGATAGCCGCTCCTAGACCCCTATGTCCACCTGTTAGGAGGATAGCGGCTACTAAAGAT…
>Mkilua_DN5891_4440_O65338
ATGACTTTGAAGATGATGCTGGTGAAGTCTTTCTTGATGATGAAGATGCCATTCAGGAAATCACCATTGATGAAGAAGATCTTCCTGATGCGGATGATGGTGTTGGTTCTGATGTCGATATTGATGAGATTGATGATTCAATACACATATTCACTGGGCATTCTGGTGAACTATACACTGTTGCATGCAGTCCAACCGATGCAGAATTGGTGGCAACAGGAGGTGGAGATGACAAGGGGTTTTTGTGGAAGATTGGAAGAGCAGATTGGGGGGCAGAACTCCAAGGTCACAAGGATTCTGTCTCCACCACATCCTTCAGTTTTGATGGTCAGCTGGTTGCTTCTGGAAGTTTTGATGGAACTATTCGAGTGTGGGATCCATTATCTGGAAGTCTGA
>Mkilua_DN6177_4563_Q8W4G4
ATGAAATTTGACGAATCGTCTCTCACTAGATATCTCGTGAAGAATCTCAAACCACTGACAGAGGCTGACCCTGTGATTCTTGCTGAATATGTGTCAACATTGTTAAAGAAAGATAAGCCTGCTAAGGAATTGCAGAAACTCTGTGCTGAAAGCTTGGTAGAGTTTTTGGGTCATGATACAAAGTCCTTTATCACAAAATTGTTCCAGGCATTTGAAGATGGTTCAATTGTGACATCTGCTGAAGATCTGGATAGCATCAGGCAAGTTGAATCATCTGCAACTCTCCCAACAGTGGATCCAGTAGCGCAGAATGGTCCGTCTCCAAAACCCGAGAAACTTTCTTCTTCATCTAATCCTCTCAGTGATTCTGAAGAGAAGGAAATTACTGATGATGATGAT…
>Mkilua_DN6967_5102_O23289
ATGATGCTCATGAAAAGGAATACTATCGCGGACGTAGTCCAATCAGGGAAAGAGACCGAGATAAAAAACGTGATAGTCATAGACAATACAGGGATAGGGATTATGATCGAGATCGTGGGAGAGGGCGTGAAAGGGACAGGGATAGAGAGAGAGATCGCGAGCGTGATCGACATCGCCGAGATGAAAAGGAATATGGTAGGGACAGGGACCGTGAAGGGAGGGATCGAGAGAGAAGAGATAGAGACCGAGGCAGACGTCGCAGCCGGTCGAGGAGTCGTAGCAGGGATCGGAAAGATAGGGATCGTGAGGGTGGAGACCACCGCAAGAGGTATGCCCGCAGCAGTGCCAGCCCTCGTAGGAGACCTGATGCAGATGATGGCAGTGTCAGGGATGAGCCTA…
>Mkilua_DN7259_5346_Q9XHS1
ATGGGGGATGCTGAACAAACTCTTCCACCTTCTAAAAAGCGGGTTGCTGGGAGAGAGCTGAACCGGGATAATCCAGGCCTGGATGATGATGCTCCTGAAGAAGATACTGGCACTTTTCAAAGAGCAAGTGAAGAGGTAATGGCAACTAGGAGGATTGTTAAGGTGCGGAGAAACCAGCCACCCTCAACTGCCTCCTCAACTCCTGCGTCAAATCCTTTTGCTGCAATTCGTTTAGTTCCTTCAACTGAACCAGCTGCAAAACCAAACAGTGCAACAATTGATGCCCCATATCAATCAAATGGTGACAAAACAGTTTCAGAAGAGGTTGATAGTACTGCAACTTTGGAAAAGAATGATGTGGATAAAGAAAAAGAAAAGAGAGCTGTTGTAAGTGAAGCC…
>Mkilua_DN8171_6038_Q93V85
ATGGCTCTAGGAACTATTCCCATCCATGGGGTTCCCAAGTACTCAGATTCTGTCATGGCAACTGGATGGGTCAGTCTTCATCATGCCTCAACAACTACGGGTATGAACCGTTGTTCAACACCTGGGAAAGTGTCTGGCCAGAATGGCCATGTTAGAGCTCCCTTGAGATTGTTAGCTTGTCGTAGGATCCCTATCAACAAGATGAGAGAAAGCAGGCTTCTGTCTGCTACTGAAAGTGACCAGATTGTGACAAGCACAACTAATGCAGAGAATAAAATACCTGAGAATCCATCATCCACAGCCAAGCCTACAGTTTCCAGCTCAGCTGCTGGGAAAATCCAACCTGAAACAAGTGTTTCTCAAAAAGCTTCAACTACAATTCAAGAGACTGCCAATGGA…
>Mkilua_DN8344_6177_Q9SK49
ATGGAAGGAGCGCTGGGATCCAGCTCCAGCGCTATCGATTCTTCCAATATCGGATTTCGGCTGCTGAAGAAACAAGGATGGAAGGAGGGCACGGGGCTTGGAATCGCGGAACAGGGAAGATTGGAGCCGCTACAACCAAAAGTGAAGAAGAACAAACGGGGTCTAGGTGCAGAAAGAATCAAGAAAAAATGCATTAATGTCCCTGAAGATTCCAGCATGAAAGAGCACAAAGATAATGATGACATGTCATCAGGAAAGAAAATGAAAACTTTATCTAAAAGGATGAGGAAATTGCAGGAAGAAGAGAAACGCATGCAAGAGAAGGAATTTGATCGAGCTTTCTTTAGAGAATTCTGGCCAGACAATGTTTGA
>Mkilua_DN9097_6570_Q9LJZ7
ATGCATCATGACACGTCGCCTGATCTGAAAGTAGTTGCATCCAAATTGAAGGATATTTTGGGGATCTCGAACACTTCCCTCAAAATGAGAAAAGTGATTGTTGAGATTTGTGACATTGTTGCTGCACGTGGAGCCCGTCTATCAGCAGCTGGGATTTTGGGCATCCTGAAGAAGCAGGGAAGGGATGCTCTCAGGGATGGTGAGAAGCAGAGGACCGTGATTGCTATGGATGGTGGCCTGTTTGAGCACTACACCAAATTCAGCAAGTGTTTAGAGAACACTTTGATGGAGTTGCTAGGAGATGAGGTATCTTCTGGCATTGTCATTGAACATGCTAATGATGGCTCTGGTCTTGGAGCAGCCCTTCTTGCTGCTGCTCACTCTCAGTATCGTGAGCTG…
>Mkilua_DN10028_7026_Q9FF71
ATGCAGCTTGATCTTTCTCTGCGTTACACTCGACGACGAGGTGAAAGGATACAAACACTCGAGAGTGGGCTTCCCCACTCCCACACCCGCATGATTCTCTCTCTGCCCTTCCTCTTCCCGGCTGCCGTCATCCTCCGTCCTAGGATTCGGCCTCTTCTTTTTCGCCCTCTTCTTCTTTCTCTTTCCCTTCGGCTCCCTGCCGCCCTTACAGAAGTCCTCCTCAGCAGCAGCATCCGCATCCAAATCCGGCTCCGACCTACTTGCACACGGCCGATTCTCCGCCGCCCCATCAACTACGCCGCTGCTAGCTCCATCTGGACCGGCCCATTTGGGGGAATGAGGGGAGGTGAGGATCTGTACAAAGAGCTGCTTGGATGTGTCTTGGTGGGTCCTTTTCAG…
>Mkilua_DN10274_7425_Q94K61
ATGAAGAGAGCCGGAAAAGATACGATCTTGTTGGGTCTGAGGAGGAGATTGTCCGGCAGCCGAGGCGGGGCCACCATCACGGATTCAATGGCTTCTACGATGAGGTTGATGCTGAGGAGATCTTCCGAAACTTCTTCTTTGGTGGTGGCATGCCTCCAGCTACTGCTTCGTTTGGCACATTTAGGTTTGGGGGAGGGATGGGCCACAGCGCTGCTCGTAATGGCATGGCAAATGGATCTGGGAATGCCAATCTTCGTGCTCTACTTCAGATACTGCCTGTTATCATCTTGCTGCTGCTCAATTTCCTCCCATCTTCCGAACCCATTTATTCCCTCTCGCGAAATCACTCATATCAATACCAGTTTGTGA
>Mkilua_DN10311_7548_O80645
ATGGACACTTCCTTGGTGGGGCGAATGCCTTGCAAGGTGGGCACGGCCCAGGGTGGCATTGCAGCACACAAACATGAGAACAGCGATTCTCATCAGCATTATCATTGTCATCCACAGAGCCCCTGTAAAGGGGCTTCCCACATGGCTCTCCACATGAATGAGGCGTCAAATAGAAGTCCGACGGTGGGTCAGCTCGCCTCTCACAAAAGCACGTATACCGAATCTCCTTCCAAGCAACAAGCTGCACAGATTGGCAGCCTGGGCAGCGCCAATTCAATCCCTGATTCTTTTCAACAGCAACATCCGATGAAGTGGGCGCCCGCGCCCACTTCTTTATACAGTTCAAATGGAATATAG
>Mkilua_DN10370_7661_Q9LJZ8
ATGGAGGCTTCGTCGTCTTCAGATTGCAAGGACGAAAAGCTTGTTTTTGTTAGGGTTAAAAGGAAATCTTCTCAAGAACCCCTCGATACCTTCTGGCTGGAGATAAACGAGAGGCCACTCAAGCGCCCCTTGTTAGATTTTAAGACTCTTTCAATCTCCGGTTCTTCACCTGGCAAAGAGGAGTTTAAAGCAAAAAAGCTTTTAGTGCAGCATGTGGAGACAGTAAGTAGCTCTGAGGCTACGAAAGATATTCTGCAATCATTTAAGCCAAATTCTGACACCGTGAAGGAATTTCGAACAAAGCTTGAAGAGCGTAGGCACATTTTCAAGCATGGGAATAGGCATAATCAGCTTCAGTCAGCAACCAGACAAAAGCATGAGGACCTTATGAAAAGTGCC…
>Mkilua_DN11520_9845_Q9LTT3
ATGGAGGAAGGTTATAATCCAAACAGTGAGCAAGTTTTCTTAGTTCGACAAAATATGAGCGAGGAAAATCAAGGAGGCAATTCTGCTGCTATGTCCACAATACTCCCTATGAAACGTGGACGTGGTCGGCCTAGGAAGTATGACACTCCGTTTGAGAGGGAAGAAGCGAGGAGAAGGCGGCGCCGGAGAACAGAGTCAACATCTGATGGAGACCATGTTTTGGTTGGCCAGATGGTTTCTGGTGTTCTTGATGGATCCTTTGATGCTGGCTATTTGCTTACTGTCAGAGTTGGCCAAACTGATACTGTGTTGAGGGGACTTGTTTTTAAGCCAGGGCTATCTGTTCCAGTTTCTCCTGCAAATGATGTTGCACCACATGCCAAGATGTTCACAAGAAGT…
>Mkilua_DN11525_9850_Q9M9Q2
ATGGCTGATTGCATTGATGCAACTAAAACCCATGAATCGAATAGTTCTGCTGGAGAAAGTAAGAAATCAAGTGTTGAGATTAAAATTCTGTTCTTTGCTAGAGCACGAGATCTCACTGGTGTAGCAGATATTTCTCTTGAAGTCCCATCAGGAAGCACAGCCAATGATTGTATGACTGAGCTCTTGGCCAAGTTTCCCAGTTTGGAAGAGATCAGGGGTTGCATGATGTTGGCACTGAATGAGGAATACGTCCCCGAGTCCACATTAGTGAAAAATAGGGATGAGTTAGCTATCATACCTCCAATTAGTGGTGGTTAA
>Mkilua_DN11560_9935_Q94B42
ATGGGTGGAAGTGCTGTAAGCTTCACTGATGATGATTGGGAGTTACCAAGCTTGTCCAATGATGTCAGCACTATAGTCTTGGTGGGACGAACAGGAAATGGCAAAAGCGCGACTGGGAATAGCATCATTGGGCGAAGAGCTTTCAAGTCAAGAGCGAGTTCTTCGGGTGTTACCAGCACATGTGAATCTCAGAGGGCTTTTTTAGGAGATGGACGTGTTGTGAATGTTATTGACACCCCTGGATTATTTGATTTTTCACCAGGATCCGATTTTATGGGAAAAGAGCTTCTCAAGTGCATCAATTTGGCCAAGGATGGGATTCATGCAATTGTTGTTGTTTTTTCTGTTAGGACTCGCTTCTCCAAGGAAGAAGAAACTGCACTGCGGAGCTTACAAACA…
>Mkilua_DN11741_10435_Q8VYF6
ATGCATACAAGAAAGCAGAGCTTCATCACCAAAAGGGCTGTTCCTGATCTCAAGCTTTTGCAACTTGGGGCAGCCCTCAAGCACGCATCTCAGCGCCATGTCAGTTTCCCCTGCAAAAGCAACAGAAAGGGTTCGCACCAACTTGCCATACTTCCCAATGTATGCAAATGCCTTGTCAGTGAGCAAACCAGACACAGCAAGCCTAGTAAGTTTCTTGCAATTCATGACTATAGCTCCAAATCCTTCATCCATGGGATCCCCAGTCACATGATCAGGAAGATGACGGCCCATTATACACAGACGGAATACTACAAGCTCTGGACAGTTTTTTGA
>Mkilua_DN11767_10499_Q8L7R3
ATGGTCACGCCCAGGGTTCACTTCGACAGCCATTTTCAGTTTCCTAGAAGCTTCATACACTTGATCAGAGTCCTCACCATTCCCATACAAATCTACTTGGAGATCAGACAACTGGTCTTGGTGGGCATGGAGCAGTTGCAGGAGCTCTCCGTAGCCTTTGCTCCATACCATCTTTCCAATGTAGTAGGCACCCTTGGTGAAGGCTTGATTTCCTTGCTGTTGCTGCTCTTGCTTCCTCTTTCCTATCTCAATGAATCTAGGGTTCACACCATGAACATTGCATACGATAGATCGTGGAAGATCTTGTGTTGCAGCTGA
>Mkilua_DN12187_11077_Q8W4Q4
ATGCCTGAGAAAAAACCTACAATCGGCCTGTCGTGGGCACCAAAAGTGCTTCTAACCTCCAGTGGTATGAAAAGTAGCTCAGAGAAACAAAAAGGCATAGCACAAGATTCAGTTTGGAAGAGTGAAAAGGAACTTGTGGATGGATTGTTCATTCCACCGGCAGACCCAAGAAAGGTGAACAAGCTGTTAAAGAAACAAAAACAGGATACAGCAGGTCAAAGTTGGTTCAACATGCCAGCTCCTTCCATTACCCCAGAACTAAAGAAAGATCTCCAAATATTAAAGTTGAGAAGTGTTATTGATCCAAAGCGGCACTACAAGAAGGCTGATTCTAAGGCTCTCCCCAAGTATTTTCAGGTTGGCACAGTGATTGAATCTGCATCAGATTTCTTCTCAGGC…
>Mkilua_DN13080_12586_Q9FH77
ATGGCTGCAACTATAAAACCTGCTGTGTCAGACCCAAAGAAACGTGCTTTTGAAGCCTTGGAACGAAGATTTGCTTCTGTGAAAGCTGAAATTGAAGATCAGCAAAGGGACAAGAAGCGACCCCATGAAGAAAAAGAACAAATTGTAAAGAACTTTTCATCTTCAGTCTCATCTTCCAAACAGAAAATTTCTCCAGCACCCTCCTCTGAGAAAGGACAGTTTGCATCTGCAGATCATATGCACCTGCAGAGAACTTCTCAAGGTGCAGATGAGGAGGCATCTGGTCCAACTTATTTTCAGCTGTCTCAGCCTGTACATGCCAATCTGCTACAAACTAGTAACAAGATTTCAAGTAGGAGAGGGAGCATAGGTGACAAAATTGCACATGAGCTTCTACTA…
>Mkilua_DN13381_13066_Q9SSE6
ATGAAAGCTGGATCGACGGTGATTTTTCTCTGCAGGGATGCGAAAGGATACGGCCCTGCCATTTTCGATGCTCTCAGCCCAAACCCTAATTCCTCTCTCCAAACATCGAAAGAATCATTCAATCTGTCGTTGGACAAGTACGGAATTAAAGATACAAAAGCGTCTGGCGACATCCTAAATTTCGTCGATTCCCAGGGATTGTCTCAGATCTCTGTGGTTCTCCTTCAAAACTATGAGCCACCTGTTGCTGTTTGTGCTGTTAATGAAGTCCTTGCAGCTATCATGGTTGAAAATTCATCAAATGTTCCCACGCTTATACTTCCCTTGCTTGTGTCTGCACAAAAGGTGAACCGTGAAATGGCCAATTCAACACTGACCAAGCAAAAAGGTGCTGTTTAT…
>Mkilua_DN13408_13114_Q9LY76
ATGGCGTTTCCTGAGGTCGAAGGCGAAGATTTCTCCCCATCTGCCACAGTGATTGCCTTCGATCCCCCAATTTCTCTATTGAGAGGGCCAATACTAGCCGGCACCGCCGACGATCCTTCCATCGGACCTTTCGTTCTCGGCTTCGAGGACGAAACAAAATGGAGATCTGCATTTCGAGCTACGGAACTCAAAATCATCGAGCAGTGCGAGGCTGGAGCACGATTTGGTTGTTCTGTCAGTGCCTCTGCCAAATGCAAGCCACCGTGGTGGAAATCCATGTTTGGGCTTGATTCCATGGATCTGTCAGAGAGGGAGCAATGTGAGGAGAGGGTGATGTCTGCTTGTCTTGCAGCAGCAAAAGAGTCTTGTCTTCAGCTTGCTAAAGACAAGTGTTTGCCA…
>Mkilua_DN13677_13742_nomatch
ATGACTCAACACAATCAGAAACCCCAGTCAGTCCTGACGAATGATTATTGTCCATACTGCTTCCCATTGCTGACATGGACACAAGGCCACGGAAGAGGCCAGGGCCGATCATGCCACCTCTCCTCACTTTATCTGTGTCCTGGACCATGCTGCCATGGGCTGCACAGAGCCCACTCTTCCCCCTTGCAAACTTCTCACATGCACCTTGGCCCCATGTGCATCGTTTCCCTCCACCATGTGCCTTGCAAAAATCAGTGCTCCCTTGTGCACTCTTCTCACAATTCTCAAACCGGCAACGCTTGCCCCCACCATGCCTGA
>Mkilua_DN13805_14060_Q9ZUR8
ATGGATTCTTCCATGCCTTGTGGCAAGTTCATTTCTGAGGATTTTCATGTCACCGCTTTTGTAAATAATTGTCATGGCGAGCCAGAGGAATCATACCTCAAACATGAGTTAGGTTCTCGGAATAATGTTGAAGAGACTGCTGAAGTATTGCCTGGGGAGGATGTAGATGCTCTTACTACTACAAAGGATAGTCTGGGTGTAGAGGAACTTGGAACGGCCATTGATGGAGTTCTTCATATTCAGGAAATTCAGGAAGGGGCATCCAGTCACATCATGAATTCGGATATGGAGCAACTTGCAACTGCTGGTGATGGAGTGCTTAAAATTCAGGAAATCCCAGAAGGGGTATCTAGTCATATCCTAGATTCTAATGCCGGTGAGATGCACCATCAGAAGGTT…
>Mkilua_DN14073_14590_Q8LF21
ATGTCGCTTCTCCAAACCATCACCAAGGCAAAATCAGAACAACAGACAGCCCCCAGAACCGTAGCCGCACACCCCATCATTCTAAATCCCGACCACATCTTCCCCCTCCTCCAATCCGACCAAAATCCTCCCAACAATGCCATCAACCTCGTCACCGGCTGGCAAATCTCAGCCGTCGATTCCCGCATCACGGAATCCAACATTAGCTTTTTCAAGAAACTCCAGCGCAAGCTTAAAAAGCCGAATAGCCTGACGCAAGATGAATTCTTGCGAATCCTCAATTCCTTCTTGGAGCGAACCATGAAAGGAATTGACCTATCTGTTAGTGTGGGCACCGAAAATCCCAATTACACCCGCCTTGCTATTAGGAAAATGGGATTCGCCATCTCCCGCGATGTG…
>Mkilua_DN14123_14708_Q9FXA9
ATGACATTATCACTAACTGGCCATCCAAACAACGACTTTTCCATGCATTCTAGGAATTTATACTGGTCTGATATTGAGAATAAAGTGGCCAAGGCTTCAATTTCATCGTTGCTGACATTGAACTGCCGTCGCAGAACCTGGGCTTTCTCTGTCCATTCATCAATGATCTTTTCTCTTCCTGAAAACGAGGTTTCGTTCGAATCAAAGAAGACCCAGATCAACCCAACAATGCCGCTCACAGCCCACAAAAGAAGAAGCATTCTTCTCCACTTGAAGCTGTTCAAGCTCCGCCGCCGCTCCTTGGCCTTTGAACTCATGGAGAAGCCGCCATTTAAACCAGAAGCCTTGCAATGTAAAGCCATCCTAACCAAAACCCACCTGCATATCCTCAAGAAAAGC…
>Mkilua_DN14195_14845_Q9FYG2
ATGGCGACTGGGAAGGAATTGGTCTTGGGAAAAGGAGGTGGTTGCAGTCTGAAAGAAGAAATGGCCAGGGTTGCACTTCACAATATACGAAGTAAAGGGCATCCATACCTGGAGTTGAGAGAAAACGGTAAGAATTTCGTTTTCTTCTGCACATTGTGTCTTGCCCCTTGTTATGGTGAAACTTCATTGCTCAACCATCTTAATGGAAACCTTCATGCTCAAAGATCTGCTGGTGCGAAGCTTACCCTCCTTGGATCCAACCCATGGCCTTTCAGTGATGGTGTCTTTTTCTTCCATCAATCACCTGAAAAAGAAACAATGCGAATGGCAGCTCCAAATTCTAATGGGGAAAGTTTATTCATTGCTGGCAGCAATGGTGCCGGAGCTATTATTATTAAG…
>Mkilua_DN14229_14906_Q9LJN1
ATGTCTCGGAGGGAAGAGAGTCGAGATTCCCACCACCACAGCAAGCGGCTGACATCCAGGGCCGACAGAGACGCCAGCCCAAAGAGATCTAGAAGAGATGGAAAACCAGTTACAGAGAGGGCATCTTCGAACAACCTTAACTTGGAAAAGTCCAATGGCACTAGTGCTGATCACAAACATCGAAGATGGTTTCAAGATGCTTTAGCGCTGGAAACTGCAGTAGCACCTGACTCTAAGATAAAGCAAGATGTGCTCAACAAAGGATTGGAGAAAAAGACTGAAGAGCCATCGGATGACACTAGGCGGTCATCCAATCCAACTGCAGTACCTCGCTCTCGATCTTATTTTCAGGCTACCTATGCATGTCTTATACAGCACGATGAACGTAGCAGTGCTGGG…
>Mkilua_DN14353_15156_Q8VZ94
ATGCTGGTTCTCGGTGTGAATTCGAAGAGGCAGAGGCGTCCAAACGTCAGGTTGGTGGAGATAGGCGATGCTTCAGCAGCGTTAGCTTGCGGCATTTCGCAGAAGCGACCAAAGGAAGATCGGGTTCCGCATCTTGGGTTGTTTTCGGCACCAGTGCTCTTGCCTAGGGTTTCAGCCGAGGCCCATAATCGGGAGAATCGGAATCCTAATTCTGGGAAAATAGAATGGGACTTATCAAGTTCGAATTTTGCCGATGGAGTTAAGCTGAGATTGGATTCTGAAGCTGCTGAACCAGAAAAATGTGACTTTGGAGAAGGAAATCCCAAATTGAATTCTAATATAATTAATCTCACGTTGGGCTGTGGGGCGACCAGGCCAAAATTGGATTTTGGAAAAGTA…
>Mkilua_DN14543_15778_Q8GYD9
ATGTTGCAAGCCACTTGCAGAAGTATCGGATGCATCGAAGACACATTCTGCCCAAGGACGACTCCAAATGGCAACTTCAAAGAGATCCAATGCAAAGGAATTGCATGCATAAGCCTATCATGGCATTTCCTCACTACAACACAAATCAGATGTACCCTGTTTGGGGCCATCCAAGCTGCCCCCCGTCTGGAATACAAATGTGGGGCCACCCCAGCTTCCCCATGTGGCAACCTCCAGACAGTTGGCAATGGAGAACTTACACTGGGATGCATGCTGATGCATGGGGTTGCCCTGTCGTTCCCTCCCAAGACCATCTATTTCCCAAGAGCAGCGCAGGAGGCTATGGCTTTACCGGAGGCAGCTATGACTTGTACAATACTGCGGAAGAGGTGA
>Mkilua_DN14739_16326_O80863
ATGGAGGAGAAGCAATTGGATTTTAATGCACCACTTTTATCTGTGAGGCGGTGTACTCCGTCAGCAGCTTCTCGTGCCGAAGAAAATAAAAGGAAAGAGAAGTTGCAGAATAGACCTTTTCCATCATATAGATCAGAGCTGAAATCTGGGCCCATGAGGAATGCTGGTGCAGTTCCTTTTCAGTGGGAGCAGACCCCTGGGAGACCCAAGGATGAAAGTGTACAGAACTCAGGTACTCCTGAAAATCTTCCAATTGTACCAAAGCTCCCACCTGGGAGGGTTTTGGACCATAGACATTCTTTGGCAAAGCATGTGGTTGACAAAGAGCCAGAGGCTTTCGCTCAAACTAGAGTGCGGCAGCCTGTTAAGTTGATGTCTTGCCCTGATCCAAGATCTTTA…
>Mkilua_DN14826_16591_Q94F12
ATGGCGCCTCTGGTACACAGCCTGCTGGGAAGTTGGAATCAATCTCCGCTATGCCTGTTTACAAAGACAAGAGTCATGAAGAACTGCGGTGGGAGGATTATCAACGGGGTGATAAAGGGGGACCAAATCCTGCAAGTCAGCCTGCAAGTGGGCTTAGTTTTGGCTCGCCCGCACAGCAAAATCCTTTTGGTGCATCTACAACAACTGCATTTGGCCAGACATCTGCAAACCCCTTCTCCAGCACTACCTCTTCAAACCCCTTTGCTCCAAAGCCATCCACCTTTGGTTCATCTGGGTTTGGTGGCACTTCCTCTCCTGCTTTCAGCTCTCCATTTAATGCAGCCTCTTCTAGCCCTTTTGGAGCATCATCTACCACTCCATCTTTATTTGGCTCAGCCT…
>Mkilua_DN14843_16655_O04082
ATGTCTATCAGGACCAGCAACCATAGCCCCAACAACGGTGTTTGGATTTGGCCTCTTTGCATCTCTCCATTTATATCCTCCTTTGCAGCTGGACTTGACCCTGTTCTTGGGAATAGATGCTCCTCTGTGATGAACTTGTTTCGGGTAATGATTGCCAAAGCCAACCACATAACTCATCTTTCTTGGATTCTTACCAAGAATGTAATCAAGCTGTGTCCTGGCAAATTTTCGCAGGTAATCAACAGAGAAGAAATTGGGTCCACAATACCACCCTGGTGTATCTGCAGCTTCCAGATAATCGCTGTAAACTGA
>Mkilua_DN15229_17907_Q9ZSZ8
ATGGCACCAAGCGCTTTTGCTTCCTCCGCCGTTTCCAATCTTCATCTAACAAGGGAAATAGTTCGAAAGTCACCAGCTACCATTTTGAACAGGTTGCAAGCCAAATTTGAAGAATTGAAGTTTAAATTATTTAGAGGAGAACAGTGTTTAACGCTGTTTGCCAATGCATCTAGACAAGCGCATGCTTTGGTTGAGATTGATGAACGATGGCCAATTGTTAACCCTTATTGGTTAGTGCCTGGTGATTTCAATATTGATGATTGGGATGGGGCTTGTATACCTAATGAAAGGACCCTATGCGATAACAGTTTCATCAAGGAGATGCACTTCATTCATCAGAGAATGACATCATTTGGCTTTCCAATGGCTGTTGTGACAAATGTGTTGATGTTCTCCTTC…
>Mkilua_DN15258_17996_O48573
ATGACTGATGTAATGGAGTTTGCGAAGAAGGTTGATCGTGGGGTTTCCCGTGATATGATTCAGCAATCAGCTTGGCGGTTTAAACGATGGGGCAGGAAGCAGCCATTTATAAGATACGGCCTTCCATTCATTTCCCTCACTGTGATTGGGATGCTTGGCTTGGGTCATCTCTTACATGGAGGTAAAGAAGTGGCAAAGATAAAGGATGATCGTGAATGGGAAATCTTAGAAACTAATAAAGCTTTGTCGAGAACAGGACCAGTGGATCGTTATAAGCCAAAGAAGATTTCATTGGAAGAAGAGCTGAAGGATTTGCAACAGAAGGTGGACATAAACAACTACGAGTACAAGAGAATTCCCCGGCCAAATGAAGGGAAATCAAGCAACAACTAG
>Mkilua_DN15317_18188_Q9LFD7
ATGCATGTGCAAGTTGAAATGCATCCCATGTATGGCTGCAAGAGCTCTGAACAACTGACAACAATGCTTGCCGAAAGTGGCAAGCTGCATAATATGAAAATGCATTCTTCCAATAGATTACATAAGGAACTCCCTTTGAGTGAAGTGCCTCTGCAAACTTCTCACCATTTGGGATCTCCAAATATACAGTGGTTGGAAATGTCGGGCCAAAAAGCCCAATTACAGCTTCTGTTGTGGAGAAATCAACATCTCCCCAAACCAGAGGCCCAATCTCATCCTCATTTGGGAGCCGCTCTCCCTGCAAGTAGACAAAATTTGGCTCCAGTGATCCCAAAGCACGCTTGA
>Mkilua_DN15592_19006_O48718
ATGCAAAGACGAAATCAGATTGTGTTGCAAAAGCTGAGGGCTCTTATGACCCAAGAGAGAAGAAGAAGAAGAAGGAAGATAAAGCTGAAAAGAAGCGTAAAGGTGACGAAACACAGCCTGGGGCTGCTGCCAATGGTCCCAATGCTCAGAGTAATGGAGTGGCATCTCAAACATTCCGCCAAGGGAAGACTGGAGCGGAGGAGGCTGCTGCTGTGCCTAACAACATTCTTTTTATTCAGAATCTGCCTCACGAAACTCAGAGCAGGATGCTTCAGATGCTGTTCGAACAATACCCTGGATTCAAGGAAGTACGGATGA
>Mkilua_DN15980_20266_Q8GYM9
ATGAAGAGGGAAGGGCCATGGGGCCAAAAGAATCCTTTATCTTCTGATGATTCTGATGCAGAATCAGATTCAGGAGATGATAATGATTTAGGAAATATGAAGTCAAGCAATAAAAGTGAATCTAAATCAGTGAGAGATGCTATATCAAAAGCCAGCCTAAAGAAGAAAAAGGGCTCTAATACCATTGACTATGAAGCTTTAAGCCGGCATGGGTATAGTGGTGGACTGTCAGTCTTAGGCATTCATCCCCCAAGGGAGACCCAGGACAAAGAACAGGACTGGTCTTGGTCTACTGGCAAAAGAGATAAGGAAGCTAAAGATGAATCTTACGAAGAACGTGAACGTACCAGAGCTGCAATAATCGAAGGCGAGAAGTTAGTAAACATACAGACAAGAAAA…
>Mkilua_DN16032_20497_Q8W5R2
ATGGCGAATTCTGAAGCAAATGCCGACTTCTCTGTGTCTGGTATAGTTAAGGATGGTGGGGAAAACAAGGAGGAAGCTGTTGCTACCACTTCAGAAGAGGTGGTTGCATCTCAAGTTGAGGAGACATCGCCGGATTCATTGAAGAACACGCCTACGAACATTGCTAGGTTGGAGGATGTGATCAAGCAGTGTAAAGGTCGACAAAAATATCACACGCAGACAAGGAGCCCATCCGATGGCGAGGATATTCGATGGTATTTCTGCAAAGTTCCTCTGGCTCAGGACCAGCTGGCAGCCTCAGTACCTCAAGCAGAGATAGTTGGAAAGAGCGAGTATTTTCGTTTTGGAATGAGGGACTCTCTGGCATTAGAAGCTTCCTTCTTGCAGAGGGAGGAGGAG…
>Mkilua_DN16382_21580_Q9SJH8
ATGGTTACGAGTTTCCATAGGAAGATTCCTACCTTGGTGGAACTGTGTGTTCAGACTGCAATAGACAATCTCAGGTATCTTGGAGATGTTGGAGAAACTGATATACACCTTTTGAAGGACATATTACCTCACTGTACTCTGGATCAGTTAATGCACATTGAGGATTTTTCAAAGGGTAGGGATCTAAGTCCAGTGACTGACAGTTTATGGAAAAGATTTTATGAACAACAGTTTGGTGCAGAAAGTGTTAATGTTGTTGTAAGAAGGATGAAGCAGAAGCAAGTTATTTTTAAGTGGAGACTCTTGTATGAAGCAAAGGTTAAAGAGCGGGATGAAGCTCAAAAGAAATCTGTTGATCGGCTAAAGAAGCTCTATGAAGAAGAGGGTGCCAGAAAGCAA…
>Mkilua_DN16442_21804_Q9FPS0
ATGCACAGTCCAAGCATCATATGTCTGATCTGGGAATCCATCATTCTCTGTGAGGCCATCACCATCTCGGTCAAATTGTTCCATATATTCTATAGCAGCACGAACTGCTGGCCATACATCCATACCAAAGGACATATCCCCTGTTGCTGCAAAATCTCTATACACCTGAAGCACAAATTTTGGATTAAGATCTTTCCATTTACTTGTATCATGTATGTTGTATGCATTCATTTCCAGCCAAGGATCATGTGTTCCCAGATCATGAGGAACTGCTCCTTTAACCTTACGAACTCCCCAATTCCCATCAGCCAGAAACTTTACTTTTCTTCTATCCTCAAACAACACTGCCCTAGCAAAGTCACGTTGGATGCTTAG
>Mkilua_DN16779_23284_Q8VZI2
ATGTTTTGCAAACTCTATGCCAATAGGCTTTTTCTTCCAGAATTTCAAATGACCATCGATGCTTCCAGTTATGAAAAAATCTGCTGCAGACACAGCAACATGAGAAACCACATCGCGATGCATATAACTCTTCTCATACATCTGGGCCGAGGGGAGGGCATCAAGGTAGGCCTGCTCGAATTGCAGAGGCCGTTTGGTGCGAGGGCGTGGAGCAGGGCCCGGTCCCACTATCTGCTCCTCATCTTCTGCGTTCTCTCCCGGTCTCACAGTCTCGTTGCCGTTGCTGGAATCATCCGCCATTCGGGTTCGTGTGAAAGAGACTGA
>Mkilua_DN16910_23980_Q9C641
ATGCTTCTCAAAGGATTCCCATCAAGTTTTAAGACCTGTAGGCTAGGCTCCAGCAATCCCAGCTCTGCAGGAAGTGCTGTGATGTTGTTGTCAGACAAATCCAGTCCAGTGAGAGAGTTCAAGTTCTTGAGTTCCTTGGACACTAATGCAAGGGAATTCTGGCTTAGGTCAAGAATCCGCAACTGTAGTAACCTTGGTATATCTGAAGGAATTTCTCGCAATTGCATGCGCCTCAAATACAACTCCTGCAACTGTGGCAAGCAAGATAGACCAGAAGGCTCTGGTAAAGAAGATGCATTGCCACTCAAATCCAATATTTGA
>Mkilua_DN17169_25020_Q8LC10
ATGGAAGTTTTCGCCATAAACAGTTCACTGTGCAAGCACATCGCACTTGCTTTTCCAGGTGGAAAGACTAGTGATTGTTTTGCTTCCTGGCGAAGGACTTATCCAGCCAAAACACGCCATGTATTTGGAGCAGATTTAAGAGCTTTTGCAAGTCGGAAATCTGTCAAGAGGGCAAGAAAAGATTCGAAAGATCCTAAGAGTAGAAGTTTGGAATCTGATAAGACTACTTCAAATGGATACAATGAATTGGAAGATGGATCGTCTGTTGGAGGCAATGCTTTTTCTGATGATAGAAGGAAGTTGTTGAATGATAACTTGGTTGTGAAGAATTACACCCCAAGTCCTAGAAATGTTGTGCTTCAGGCCTGCATTGTTACATCTGGGTTGATGTTCACTTTG…
>Mkilua_DN17459_26366_Q9LVR9
ATGGATTCTCAGATTCAAGCTGAAGAACTGGCTTCCGCCATCCTCTCCTCCTCTTCCCCTCGCCACATCTCCTCCTCCTGCTCTGCAATCGAATCCTTCCTCCACAATCACGTACCCGATCAGACCCGATCCTTTTTTGCCGTCGCCTTCCCTTCCCTCATCTGCAAGATCTTCGGCTTCGACAATTCCTCATCCGCCTCTATTCCTCCTCAGAAGCAGCCACCCCACTCATCCGGCGGTGGTTGGATCGATCAAATCCACCTCTCCAATGACACTACTCTCGCAGCGAAGCTTTATCAACTCCTCTCCCCGTCCGGAATCTTGCTATCTTCTATTTTTGCCGTCGATCGCCACGCGCTTGTCAAGTACGTCTTCCCTCCCGAAAGATTGCCCCAGTGG…
>Mkilua_DN17564_26844_nomatch
ATGCTTTCCAGCTTGTGCAGCAGCAATTACATAGCATTGATTCTCAATTGCACGAGCACGGAGAAGAATCTCCCAGTGTGCCTCCCCAGTCACCCTTGTGAAAGCTGCAGGCACAAGAAAAATTTGTGCATTGTGCTCAAATCGGAGCTCCTGATAAAGCTCCGGAAATCGCAAATCATAGCAAACTGTTATGCCCAAACGTCCGAAAGGGCTATCCATCACGGTAAGCTTATTCCCTGCTGTTGTAAAACTACTTTCTTTGTATACCATGCCACCAGGAACATCTACATCAAACAAATGCATCTTGCGGTATGTGCTCCTAATCTTCCCCAGATCATCAACTATAACATGTGTATTACACAAGTGTCCATCATCCGATCCTCTCTCTTGGAAACCTCC…
>Mkilua_DN17936_28542_Q9SVY4
ATGGTGGGGGAGGACATCAGAATCGCAACAGCTGCAGCTGTAACAACAAGCAACCCACTCACAGTACAGCAGCCCAAGCGACGACTTAGCCTTCCCAATATTGCCTTGCAGTACTTGTCTGCTTCCTTGATGAAAGCCTTGTGGTCACCATCAGCTCCTGCCAAAGCTTCTTCATTCTTTGTCTTGAGGCTCTTGAGGGTGTCCTTTAGTAAGGCAAGGGGAGCAAGCCTTTTTGATTGCTCCTTCCATTCATTAGACAACTTTTGGAGAACAACAGCACTTGCTTCTATGTTTTCCATGTGGAGCTTGTCCCATTGTTTATAA
>Mkilua_DN18094_29397_Q94C19
ATGGAATCGAACTCCACCTCATTCTGCCTTCTGCAGTGCCGTTCGTCATCCCATCAGTTTGCAATCTTGAATGGGAAGAAGCTCAGAGTTTCGGAGAGTTTCTTGGACTTTGGGACGACAGCTCGTCTTGACTTACGTAGACCGAAGTCGAATTTTGGGAGATGCGGAAGGAGATTTTTGGTGATGTCAGCCATTGAATTCGGAGGAAGGACTGAGTTGAAGAAATTGAAATTGGAGACGGAGAAGTTGGTTGGTAGATTGAGAGAAACAGTCAGTGGCTGTTCTCCTGTTAATTTCCAGGTGTATAAAAGTATTAGCACAAACTCCAGAATTGGTTTGTTTATATGTGTTGCATTTGTAGTTGTTGTGGTGAGGCAAATCTTATCCTTAAGGCCGAGA…
>Mkilua_DN18536_31792_Q9LTK7
ATGGTTCGAACCACTCAGTGTCGGAGTATCATGTATATGAGTTCTTCAAGATATGGAAGTGTTCTCGCACTGAAGCTGATATACGCGTTCATGAGTTCTTTAAGACAGCTTATTTCAAGAAAGGCATTCATCCCATTCCAGGAGCTCATGATGCTCTTCTTCGCTTGTCCTCATTTTGCAGTCTATCAGTTGTTACGTCTCGCCAGAATGCTATCAAAGACCATACTATTGAATGGCTCAATAAGCACTACCCAGGCTTGTTTGAGGAAATACACTTTGGTAATCATTTTGCTTTGGATGGAAAGTCAAAACCCAAATCAGAGATTTGCAGGTCCTTAG
>Mkilua_DN18747_33118_Q9FIE5
ATGCAGGGGATATTTACAACCAAGCTCTGCCAAATGTGCAGCAGCGTTCTTTCCCTGGGTATGAACACATTGTGGGCTCCAGTAATGCTCAAACACAAGGACTATACGTTTCTCATCCTAATGCAAGCTCTGGAACTACAGCAGGTTTTCAAATGCATATGCAGTCACCCCAGCTGCAACCAATGCCAACAATTCTTGGAAAAGGTGCAAAGCAATGGCGTGATGGAGATTGGATGTGCACAAGCTGCAATAATCATAACTTTGCATCTAGGTCACATTGCAACAGGTGTAAAACTCAAAAGGATGCTATAA
>Mkilua_DN18825_33619_Q9CA55
ATGTTCTTCTTCACCGCCACTTCTCAGGGAACCTTTTTCCTCAAAATGAGCGTGCTACACGGACTATTAGAAATCTTTATGTGGAGAATGAAAGGGTTGTTCTTGAGGGCCAATGGTCACAAGGATATATGGCTATCTCTGCAATTGGTGCAACGAATGTTGGATCTATCGAACTGTCTATTGAGCCAGAACTCAAGACAAACAGACCAAAATGGAGGCTGTTGCATTCCGATCCTCCAGATGAACATGCTTATGAACCTGAAGGCATTGGGGTGTCGCTCAAGAAGGGTGAAGAGGTGGCAGCATTCAACATGGGGTCGACTGTAG
>Mkilua_DN19268_36632_P82622
ATGGCCAGCATGATGACCCAACATCAGCCAAGGAAGAGTTTCCCCCTTCTCCTTCAGATCATCAGAGCATTCTTGTTTCTCTCTCCACCAGATGTGTGTGGAAAGGAACTGTCTGTCAGCGTTCACATCTCATCCGCATCAAGTACTATTCAAGCTTTGACAAGCCTCTTGGAAGATTCCTGCGTGACCATCTTTTTGATCAGAGTTTTCGATGTCAGTCATGTGAGATGCCATCTGAAGCACATGTTCACTGCTATACCCATCGGCAAGGCAGCCTCACAATATCTGTTAAGAAGCACCCAGATTCTGCCTTGCCAGGAGAGCGAGAAGGCAAGATTTGGATGTGGCATCGGTGCCTGCGTTGTCCTCGAACTAATGGGTTCCCTCCAGCAACTCGGA…
>Mkilua_DN19367_37362_Q9XIE0
ATGCCCACATGCAACAAGCGTGCCATAAATGTCATTCCATCTGCGGATTTCTCCCTGATTGAAAGAGAAGATGCCAGCATGCACAAGAGATCCAACAACGCTTCTGGAGCAAATTCTGAAGATTGGCTGGAGCAAAGAGCATGTAAAATGGTCACAATGTGTCTTGTAACTATAGGTTGTTGTAGTTCCAATAGAGATTTGAAGTGCTTCAAAATGGTAGTCGTAAACTTAGGTGACATAAGAGGAAGGCAATTTTTCAAAGCTCCAAGAATGTACAAGACCTCCATAGCTCCTTTTGGGCCTTCACCAGATGGATCTGATCCACCCGCAAGAAGAAGAAACCTTTCAAAACTTCTAGTAATTCCTTCACTTGCTGGTGCCAAAACTGATGATCCTTGA
>Mkilua_DN19475_38242_Q9ZW14
ATGGGAATGATGGCAATACTCAAGTTTACCTTGTCCATGTTGCAGATGACGAACGCAAGAGCAGTGGTACCAATGAGCTTGTATCTCTCCGGGATATTCTCCCACAGCGGCCATTTCCATTCAAACTCATCGCTGCTGCTGCTAACATCTTCGGCACTGAAAAAGCTTCCATCTTTTTCGTTCAAAACCCTATTCTTCTCTTCTACAGCGCTGTCTACTGTTCCTAAGTGTGGTACAATTCTACTCCTTTCATCATCCGAAAGAACCTCTCTTTCACGCTTGCTGACACGAGAAACAGTACTTCCAGGAATTCGGCGTTTGAAAGAAAAAAGATTTGCAGATTTCTCTTGA
>Mkilua_DN19503_38479_O81313
ATGCAGCAGGAGTTGGCGATGGAGATGATGAGATCATCAAAGGGTCTAACGGAAGACGACGAGGATGAGGATGAGAGTTTCATCAGGAAGGATGGGCCGTCTTCCCAAAGAGGAGATACTGGTGCTCAAGGAGATGCCAGGGGCAATGATCAAAGGGCCAACACTCCACGATCAAAGCACTCTGCAACTGAACAACGTAGAAGGAGCAAAATAAATGACAGATTCCAAATACTAAGAGATCTTATCCCAAATAGTAGCGATCAAAAGAGAGACAAGGCATCATTTCTTCTAGAGGTTATAGATTATGTCCGATTTCTACAAGAGAAAGTGCAGAAGTATGAAGTGGCATTTCCAGGATGGAATCAGGACAACTTGAAGCTGGCAACATGGAAACACAAT…
>Mkilua_DN19562_38978_Q9C552
ATGGCATGTTTTGGTTCAAAAGTGATACAGTCCAGAAGAGGCAATCCTAACAATTTAGTTGATACAAGTCAGATGGCTCAGGAAGACAACTTGTCTAAGTCCACTGGAAGGAAAAAATGCAAGAACAGAAGGCCTAGGAAGGAACATCATGGTGCAGACAAGGATCACTCTAAAGAAAATCTCTCTGGAAGGTTGCATGAGAAGAATGGAAAATCTCAAAAAATTTCAAAGCTTCATAATACATCTGAGCCCCACAAAACAGTTCTCAGGAGAAGAGTTGATCCTGAAATGGCCAAGTATTTCTCTGAAATTGCAAATCTCTTTGACGGAGGTGGGATTGAGTTGGACGAGAGGTCTGTTATTTGTGGTAATGCCCTGGAAGAAAGTAGGGGGAAAGAG…
>Mkilua_DN19580_39154_Q9ZU92
ATGGGATTGAATAGCTTGAGGCCTAGTTCATCAAAGAAAAAATCTTCAAAGAGCAACAAGCGGAAACTTGAGAAGAAACTTAGCTTTTATGCAAAGGTCAAGGATAGTGTTTCTTCTTTAAGTGCAAAAAAGGCAATCAGCAAGAAGAAAAAACAAAGAAGCCGTCAAAAAAAGTTGAGGGCTTATGATCTCTCGACCCTATCAGAATTCCTTCCCGAGGTCTTAGATGCTTCTCAGAGAAGACCCCTGGATGAAAAGCAAGTGAAGCTAAACTGCAAGTCTAGGCAAAGACTAGTAGTGAAGGAAGGCAATCAGTTGAGAGCAGTCCTTAATCACCCTGCTTTCCAGTCAGACCCATTAGCCGCTATTCATAAGCATCTTGAAAGCATACAACCTTTG…
>Mkilua_DN19675_39918_Q9LHM0
ATGTTTGGGAGAGCAGTGAGTGGTCAGCCTACGATTGGTTTGAATGGGTCAGGTGCACTATCTCATGTATATATTCAGCACCCAACTCTAAGATGTAGTATTCCTGGTGGAAGAGGGTTGTATTATGATGATGGGAATAAGTTACTACTCTCCCCAGCTTCCAATGAGGTATTTTCTTGGAGAATTGGACAGTCAACTTCATCAGATGTTGCTCCAACCTGTGATCAGATTACTGAAGGACCTATTTTATCCATTCGTTATTCTCTAGATGGAAAGGTGATTGGGATCCAACGTTCAAATCATGAAATTGAGTTCAGAAATAGAGAAACAGGAGAGACTTTTAGTCAAAGATGCAAAACTGAGTCTGAGAACATACTGGGGTTTTTCTGGACAGACTGC…
>Mkilua_DN19702_40117_Q9LN60
ATGATTCATACACCATTTTCTTCAGAGGCACGCACAGTTGGATCTCATATTTTGCCGCCTTTTCCGTCAGTGATCAGTTCCTTTTGGCAAAAAAGAGATGTTAATGAACAATTGAGGAAGCTGCCGGATACTATTGATCTGTTGAAAGCAGTGCGGGCAGAACTAGATGCAATATCATTGATCAAGGAATCTGATTTCCCTGCTGAGAAACAAGACAAGGCTTCTCTGAGCAGGTTAAAAGCAGAGAATTCGCTATCATTTGGTGATGGCCTTCAGTGTGCACAAAATGATTGGTCTCTCCCCTATAAAATTTTCAAGGTCATTGAGGCCAAGAAGATAGATGTAAATCTACAGGAGTCACTTTCTTTGGCAACAGCAAATTCGCTACTTTCAACGTTG…
>Mkilua_DN19712_40235_Q9FX55
ATGCTAAAACAGCAGCTTCTCTTTCCTTCCATTTATCACCCTCGGAGTTTGCTAGCTGGGCCTGCAGTAAAGGCATCAAGGTTGGAAGAATCTCATCTCCAAAAACATTTGAAAGGAAATCTAAAGCAGCTGCACTACATTTTCTCAAATTCCAAACATTCACAATGTCATCATCATCCTCTTCAGAATAATCTGATCCATGAAATCGTGATGTATGGAATCGAGGCCTTATATCCTGTTCCCTGTCTGGAAAAGACTCGTCTTCCTCAGCATCAACAAGTGACTCATCATCAGCAGCATAAACCATGTTAG
>Mkilua_DN19739_40470_O22252
ATGCAAACCAAAAGCCTTGCATATGACAGAATTGTATGGCATCATCTTGCTGTACAGAGGAGATCTGCTGAGGCTCGTGCTGTAATGAAAATTGATACCCAGCTTTACCGTCCAATCTCTAGTACTTGGTATTGCTTCCTGGTAGTCCAAAACAGATCTTACCCTTTCATTTTCATCTTTGTTTGCCTTCCTGAATGTAATGTCCTTCCAGAGATGATCCATACACATTTCATCAGCCAATTTCTTTGCCTCTTCTTCTATTTTGGGATAGTCATAATGACAGAGAAGCAAGACATTTGCTCCACCAACTGA
>Mkilua_DN19980_42874_Q9SSQ9
ATGCAATTGCTTTTCTTCGCTTCTGTGCTGCAAAGCTTGCACAAGGGGAACTTGGCTCTGCTGCTCGGAATAAAGAAAAGGATGCATCTGGAAAGATTACTCTATCTTCACCTTCAATGGGAAGAGATGGAAAGCAAGATGTTGTGGATAAAGATGATCATCTATATTTCTGGTTCCCATTGTTGGTCGGATTATCTGAACTTAGCTTTGATCCAAGACCTGAAATCAGGAAGAGTGCCTTGCAAGTGCTCTTTGATACACTACGCAACCATGGTCACCTCTTCTCGTTACCTCTCTGGGAGCGTGTTTTTGACTCTGTCCTTTTCCCTATATTTGACTATGTTCGTCATGCTATTGATCCTTCTGGGGGAAGCTTACCTGACCAAGGATCTGAAAATG…
>Mkilua_DN20195_45529_Q8LBV0
ATGAAATCATCAGTCACCCCTCTATACTTACTCCCTCCATTTTCCATTTCTTTGAACCGCATACCAAGATGGATGTCTCTTGATCCTCCATCAGGATGGAATCCTTCATGTGAAATTGCTGATTCATCATTATATACCCTCTGCTTATTCAACAGGACTGTCTTGCCATTCATAGCATCAAATTCAGAAATTCCCCTATCTGGAACTGCAGTAGGATCTCTTTCAGAGAGAAGGATAGGATCGCTGTCAGTTCTATTTTGTCTCCTATTCGGAGTGATCTCTTTTTCAGCTGAAAACATGCCACTGTCACAAAAATCTGATTTCTCCTCGTTGTCTCGCAGTAGAAAATTTTGA
>Mkilua_DN20228_45961_Q9LY06
ATGTCTTCTGAGAAGCCTCAACAAACTCCTGTAGAGTCCATAGAGCCGTCAAATGCAGATGAGTTTCAGATTCCAGAAAGTGCTTATGCAGTTGACAATGATGGAGATGATGATTTATGGTGCAGAGATTGTCCCTCATATAATGGTTCTGATGATGGCTTCAGTAAAACTTCTGATTTAGACAGGGAATGGGAGAGGCGGCATGATCAATTCCACACAATTGGTTATCGAGATGGTCTTACAGCAGGTAAAGAAGCCTCTGCACAAGAGGGTTTTGTTACTGGCTTTAAGCAATCCGTACTTATTGGTTATAAGTGGGGACATATTCGAGGTATTTCCAGTGCACTAGCACTCCTTCCAGATCATTTGAGAGAAGAACTGGTCAGAGAACCAGAGGCA…
>Mkilua_DN20440_48995_nomatch
ATGATGTCTTTGAAAACAGCTAACAGTGACAGAAGCCCAAATTTGACTATGTTCTCATCTTCATCTTCACACATCTGCAAGAGCTCTTTTAGAGATTTGATATTTGACTCTGGATCTTCCAGGAGGGCCATTCCAATCTCTGCTAGTTTGTTCTTCTTTTTCAAAAACACTTCTTCTGCAGTTAGATCTTCTTTTACTTCTGCCAGAACTTCAGATTGCAGGGTTTCCACCACTGTGTCTTTATTATCATTCTCGTTTTCTTTAACCTGCTTCTTTGCCACTTTCTTAGTTTTCTTCAGTTTTTTTCTCCTTTCTGCTTTTGTCAGCTTTAAAGCAAATTTATCTTTATCATCAACTGCAGCAGCATCTTCCTTGGGCATCTTATCAAATTCCTTAGCT…
>Mkilua_DN20472_49408_Q8RWT3
ATGACCAGCCAGCTCCAAAGCGGCGACTTTCTTCTGCAGTGGTTAAGGTCGAAGAAGGAGAGCTCGCAGAGGATGGATCTGGAGCGAAGGATGCAAAAGAAGAGGATGTTAAGATGGAAGGAGGCTCTGCTGGAGATGAAGGGAATGATACAAGGGCATTCAATCCCCAAAGGCGTGGTGGATTTAGGAAGGAGAGTAATCAAAGAGGGCCTAGAACGACGGGTTTGGAAACTCTGCCAAGCGAGCCTGTGCCAAGGGTGTTACCGAAGGAAGAAGATCCTAGTTTGGTTAAGAGGAACAGAAGAATGTTGGGACAGCTGTTAG
>Mkilua_DN20815_49771_Q8W4I1
ATGGCTTCGAGTATGCTGAATGGAGAGAAGAGGTTGCTTTCCACAAGAAGAGGAGGCATGACCGTTTTGGGGAAAGTTTCAGTTCCAAAGCCTGTTAATTTACCTAGTCAAAGGTTGGAGAACCATGGTCTCGACCCCAATGTGGAAATCGTACCCAAGGGTACACTTAGCTGGGGCAGTCGCCCAGCTTCTTCACAACCGAATGCATGGGGTTCATCTTTGCAGTCACCTGGTGCAAATGGAACTGCTGGCTCCTCAGGCCACCTTAATGGCCGACCTTCATCTGGTGGAAGTGGTACTCGACCATCTACTGCTGGTAGTGATAGATCTCATGAACCTTCTACTAATGCATGGGGTTCAAATTCACGACCATCATCAGCGTCCGGAATACTAGCATCA…
>Mkilua_DN21500_50168_Q9SSF2
ATGCTCGAAAACCCTACCTCCGATGCTGCCACCGTTAAGCGTTATCCACCGCAGCAGAGGAACCGTCCACTAAATAGGCGTAAATCTGGAGATCGCTTTGAGAGGATAAATTACTCCCATGGAAATGATGGAGACAAGAATCAGGTTACATCTTCAAGAATCGCTCCTGCTTTAGAACATGGAGAGACAGCTGTTAGCAATGTTCCAAATGAGAAATCACATCTAGGTTTAATATCCATTGAAGGATGCTGTCACAGTGAAGCAGCCCAACTTTTGAATGAGAGATGGTCTGCTGCCATGCACTTGTACAGTGATCCATCAATTGATTTATCGGAAAGACCAGTTGTGTACTCTGGAGCAAGCGGATCAGCATGGGGGCATTCAAAACTTCCTCCACAG…
>Mkilua_DN22395_50419_Q9SU68
ATGGGAGTATTCACGTTCGTTTGCCGGAGTTCGGGTGGCGAATGGTCGGCGAAGCAGCTGTCCGGAGATCTGGAAGGTTCTGCATCGAGCACCTTTGACCTGCAGAGGAAGCTCGTCCAAGCTGCAGCCGCTGCCGATTCCTCTGGCGGTGTGCAGTCGTCCTTCTCTTTGGTCACACCATCCTCTGCCGTCTTCCAGGTGATCATTGGAGGTGGAGGTGGAGGTGGTGGCGGTTTCATTGGTGGTGGAGCTCCTGCTGCTGGTGGAGGTTCTGCAGGTGGTGCACCAGCTGCTGAGGCACCTCCAGCTGAAGAAAAGAAAGAAGAGAAAGAGGAGAGTGATGAAGATATGGGATTCTCCCTCTTCGATTAA
>Mkilua_DN22635_50448_Q8LE12
ATGTCTTGCCACCAAAATCTTCCAACTTCTTTGCCGATTTTGGAATGGACAGTGGTTTTCAGAAAAAGCCAAGTTCCAGTTCCTCCAAAACGCAGATTGAGGAAAGTAATGAAGCAAGGCAAAAGTTCTCGAATGCAAAGTCCATTTCATCAGCCCAGTTCTTTGGTGATCAGAGCACAGGTGTTGAAAGGGATGCCCAAGTCTCTCTGCAGAAGTTTTCGAATTCAAGCTCTATATCGAGTGCAGATCTTTTTGGCCACAGTGTTGACAATGCTGGACTGGACCTTACTGCTGCTGACCTTATCAATCGAATCCAATTTCAGGCATCTCAGGATCTCTCTTCCCTCAAGAACATTGCTGGGGAGACTGGAAAGAAGCTCACGTCTATAG
>Mkilua_DN31346_50791_O81016
ATGGGCATGATCAGGGCGAAGAGGATGAAAATGGGGAGATTGGGGAAGAGGACGAACAGGGGATTGAAGAGGAGGGCGAGTATGAAGATGATGGTGAGGGTGAGGATGAGGAAGAGGATATTGGGTCGGAATATCTGGTGCAACCCATTGCTCAGGCAGAAGAGGATGCTGTCGGGAGTGATTTGGATGCAGGAAATGAGGATGATGGAGAAGAGGAAGAGGTTGAAGACGAGGATCACAGTTCTCAGCCACAGCCACCTTCCTCATCTAGACCCAAGAGGAAACGGGATGCAAGCAATGACAACAGAGATTGTGATGATGGTGATGAGGAGGATGCAAAGTTGCCAAGGAACCGCTGAGGTTCCATATTTGTGTATATGGAATTCTGGTAGGGAGATA…
>Mkilua_DN31702_51150_Q9FKN9
ATGAATAGGAGTGGCACCAGGATCTCTCATTGGAGTCATGTAAGGGTGGAGAGGAGTCCTCGCTGGATGCATGGGCGTCTCACTTCCTTGACCATAACGATTTGTTTCACGGAATGGAGTTGCAACAGTCACAGCATCAGCTATCTGATTGCGATTCACAGTAACAACTTTCATCTGAGATTCAAGTTCCACACGTACAGATGGGCCATTAACATCTACAACACGCCCACGATATCCCTTGAAGGGACCTACACGAATTTTAATTGTACTACCAACCAAAGAATCATGCCCTCTCCCCCTATGTCTTCCTCCAGAATCTACTGGTGGTCCTCTTGGTGGCAGCCTTCTTGGAGATTGAAGGCCACGGTGAGGTGA
>Mkilua_DN31710_51158_Q9LES7
ATGGGACTGCTCTCGTGGTGGAGAGGCTCCAAAGCCCCCGCGGCCAAGCCACCACAAAGCTCCGAATCGAAGCAGCCACCAAAACCAGACGAAAATGGCAGCGCCGACGCCGAAACTACCGCCATGTACGGAGCCATGGAAGTCCCTCGCCCCGATGAAATCACCGTCTTCGAGTTCGGCACCGTCGCTTCCTCCGCTGACAAGATCACCCTCGCCGGTTATTGCCCCGTCTCCGATGAGCTCCAGCCCTGTCAGTGGGATATCATTACTCCCACCACCGAGGATGCTCCTCGGGTTCGTGTAGCTTTCTGA
>Mkilua_DN32485_51559_Q9SUV0
ATGAGGCAGAGCTTGGTAAGAGTAATCAATTCATCACCTCAAATTTTCTATCCCCCACCACAACCCCAACCCAGGCTGCACACCCTTAATTTCCCTATGCCAAAATCCGTACTATCCATTCCCAAACAAGCCTGCAAAATCTCTCGTCGTGAACTTACAATCCGTGCCCCATCTTCATCTCTTCTCATCCTCTTGGGAGCGTGCTGCGAGGTCGTCTTCGACCCATTCCGTGCACGGGCTGATGAAGGCCCCTCCGGTGTTGGAGATAGCAGAGGAGAGGATAACTCGAATGCTAACGGTGATGTTCGTCTCGACGGAAGCCAAACCAGCATCAGCGACGGCGGGGAAGAGGAGAATGCCACTTCCAAGGGCGAAGAAATTCTTTCAAACGACGCTTCC…
>Mkilua_DN33372_51833_Q8RXR8
ATGCCCGCATTTTGCTTGCACATAACAATGCCTTTGAAGATAGAAGCTCTGCGTTTATTATCTGGCACCACCTTTTTAATCTCCACAATGTCCCCAGTTCGGAGATCTGGTATAGGCCGTTGTTTCTCTCTTTCCTCAATTGCACGCTTGTTCAAAATCCCTACGATCTCGCCAAGCTTGATTCGCGGTTTCCTCGGCGGACGCTCCTCCACTTCAGCTTCCGAAGCTTCGGTTTCTGACGCCGTTTCCTCCGCATCTTCTTCTCTCTCGCTCTCTTCAGCAGCTTCGCTACCTCCTTCCTCAGGCTTCGACTCTGCATTGACGACGAAAGATCTTCTCGTCGTTGGGAGGGTGATTGCGTCGCATAATCGGCTCCACGGAAGCATGGAAATCGCTTCC…
>Mkilua_DN45375_52358_nomatch
ATGATCGTACTGTTGATCGAAGTGGAAACATATTGCCTGGTACTGTGGTTGACAGCTGTATTTGCCATCCTACTGAATTTGATTTCTATTTGTGTAGCCATGCTGGTATTCAGGGTACGAGCCGACCAGCTCACTACCATGTGTTGTGGGATGAGAACAGTTTCGATGCTGATGGGTTGCAGTCTCTCACAAACAATCTTTGCTACACGTACGCGAGGTGTACCCGCTCAGTTTCAATCCCGCCACCAGCCTACTATGCCCATCTGGCTGCTTTCCGTGCACGATTCTACATGGAGGAAACGTCGGACGGTGGTTCAGGCCCCGGTGGGAGTGGAGGTGCGCGCAGTACACGGGGCACGGGGAGCTCTTCTGTCAGACCTCTCCCTGCGGTCAAGGACA…
>Mkilua_DN45536_52503_O81899
ATGCAACTTTCTATATTTCTGTGCTTCATATCACAGATAAAGCAGCATGAAGGATCCAATTCCTCGACATCATCATCATTATCTGGGACCACACCAGAACTAGAAGTTGTTTCATTGATATTGAGATTCATTAAGGACTCATTAGCACCACCCATCAAATCATCATCTGGGTCGACTTCCTCCCACTCATCTCCACTGTCTTCACTCTCTTCACTATCCAATTCTTGTGGGATTGGACGCTTACTCGTAGAAGTTGACTTTCTCGTAACACGATTTGCAAGTGGCTTAACAACTGTAATTCCTGCACTTTGTGGTCCTGTCTCTTCAGAAGCTCGCACAGTATGA
>Mkilua_DN45547_52510_Q9S7X8
ATGAGTGCATTCGCTGTATGGGTATTCAAAGGTAACCATCTCCAGCACACACATGCCAAAGGAATAGATATCAACCAGTTCATTGTATTCCTCGTTATAAACTTCCGGGGCCATAAATTCTGGAGTGCCAACACAATGAGCAGCATAAGATTTCCTAAGGATGGCGGCAAGGCCAAGATCGCCAATCTTGACTTCTCCCTGGTTGCCGTTAACAAAGATGTTGTCACATTTGAGATCTCTATGTATGACTGGTGGATAATGGCTGTGAAGGTAGAGAAGCCCTTTCAAGATCTGTCTGCACCAATGCTTCACAGCCCTGATGTTCACCCTCTTGTGCTTCTGCCTATACTGTCTCAGGGTGCCTGA
>Mkilua_DN45556_52547_Q7Y1Z6
ATGGCAGCCCCCGTGATGTCTTCTTTGTCGTTGAAGCCTTCTTCTCCTTTCGTTGAAAGACCGTCATTCGTCGCTAAAAGCCACCTTCCTCTCCCGAATCGTCGCGCCTCTAGCGTCGTAGTGGGCAGTCGCCAGAGGAAGATCAAGACCGACCAACCTTACGGAATTAATGGTGGGATGCAACTAAGAGATGGTCTGGATGCATCAGGAAGAAAGGGCAAGGGAAAGGGTGTTTATCAATTTGTAGATAAATATGGCGCAAATGTGGATGGTTACAGTCCAATCTTTGACACAAAGGACTGGTCTCCAAGTGGTGAGGTCTATGCTGGAGGGACGACTGGATTGCTGATTTGGGCTGTGACCCTTGGAGGTATTCTTCTAGGGGGTGCACTCCTTGTC…
>Mkilua_DN45722_52658_Q9SK46
ATGGAGATTGCTGCGAAAGTCCCATGCTCCTCATCTCGACCATTTCCATTGTCTGGATGGAGCAATATTCCTCGTTTTGGCCTAAAAAGTTGGGAGGGCCACTTCAAAATGTTCTTTTTTTCCCGCCACGATTCACGTCGACTCTCTATTTCGAATCAGCTTCAGATGAATTCTAGTAAAGTTGGAGATCTAAATAGATGCAGAAGCAATCTGGAGTCTCTGTTTTGTTATGACAAGTCTATTCCAGAAGAAATTATTGAGAAACCAGTTGGGTTGTCCATGGATGAAAGAAACATTGGGCAAAGCCCTCGTTGTGAAGAATGCCATGCTAAAGGTGCTGTCTTGTGTACCACTTGCTCCGGTTCGGGCTTATACATTGACTCTATATTAGAGAGCCAA…
>Mkilua_DN46220_53014_Q9MA69
ATGGGATATGGCAAGTCCAGGCGAGGCAGAAATCCCTCATCTCATCGAGGACAGTCCAGTAATTCTCGGCAATATCTGTGGGAAGAAGTTTGTGATAGGACGCTCCCGTCAGAACAAGACATTGAAAAGGAGGATGAATCAAGGGCCCCAGCAGTTCAGCTTGCAATGTGGGATTTTGGGCAGTGTGATGTGAAGAGATGCACTGGACGCAAGCTTTCAAGATTTGGCTTGCTGAAGGAACTACGGGTTAATAATAGCTTTGGTGGCATTGTCCTGAGCCCTGTTGGGCAGCAGTGTGTCTCAAAGGAAGATTATCCACTGATAAAGAGAAGAGGATTGGCTGTAGTGGATTGCTCATGGGCACGGTTGGAGGATGTTCCTTTTGTTAAACTTCGCTGT…
>Mkilua_DN46758_53315_Q8GYI7
ATGCCGCGAAATGAATCCCGAAGGGCGATACATGTCAGGGATGGGCTACACGCTTTCATGGGATTTGGTGAAGTGGATCGCGTCTTCGGAGGTTGCAAGGAATCAGATATCCGGCTCGGAAGATCGAGTGGTGGGCGAGTGGCTGCAGAAGGGCAGCCGTGGGAAGAACAGGTACAACGCGAAGCCGGCCATGTACAATTACCCCCTAGATTCCGATCCCTGCTCGCATGCGTTTGTGCCCGACACCATCGCGGTCCACCGCCTCAAGGACCAGACGAAATGGGTTCGGACGTTGCAGTATTTCAACGTTACACGTGGACTCAAACCATCCAAGCTGTATCACATCCCTTGATTACCGCTGGAGCGATCTTCTCTTCTCGCCCATTTCCTCCTGCTGCT…
>Mkilua_DN47709_53579_Q9M1F0
ATGTCAGCTGCTGCTGCTCAGAACCTTGTTAGAAGTTCCAGCCCAAATCGTCTCTACCCAGCTCATCTCAATCGCCCAATACCCCTCGTCTCGAATCTCAGGCCGTATCCTTTGGAATTCCAACGCTACTCCTCGGACGGGAATTTGCATTTGTCAAGGACATCTCACTGGCCAATCAGAGTCTTTCAATCAAGTGAAGCTATCGACAGTGGACAAACTGATAAACTTACTTTAGATGCATTCCTTTCGGTTGCTGAAGTTTTGTGCATTGCCCCATCTGCTGTTTTGTCAATTGGGTGTGCTTTGAATTCCATTGTTCCATGGGGCGCGCAGAAATCTCTCCAGGTGTCGCTATGGAACCGTTTCTTTGTCTGGCAGTCTGTGTTTTTAGCTGGTGCT…
>Mkilua_DN47709_53580_O22145
ATGGGCTCTCTCAGAGTCTTCCTTGTTACTCTAAACCTAATCCCCAGCTTCTCCAGCTGCCTTGACAGCACTCTTACAATTGTTGTTGAGCTACGAAGATCTTCTTCCAGCTTCTCAATTCTGTCAATGATATTCAAACCTCCAGACCCAAGTGAATTTCTACATATCCTCTGCCACTGCCTCCTACGAATCAAAGCGCTGATAACAACAGCACCAGCTAAAAACACAGACTGCCAGACAAAGAAACGGTTCCATAGCGACACCTGGAGAGATTTCTGCGCGCCCCATGGAACAATGGAATTCAAAGCACACCCAATTGACAAAACAGCAGATGGGGCAATGCACAAAACTTCAGCAACCGAAAGGAATGCATCTAAAGTAAGTTTATCAGTTTGTCCA…
>Mkilua_DN59365_54013_Q9M376
ATGATCACTCCAAAGATCCATGGTTCAAGGAGCGCTTCAATTCCTCTGCATCAGAGAGTGCATCTGTTGTTAAAGCCAAACCAGTCCCTCCCTATGGAAAGCGGCAAGGTTTCATCCCCCGGAAACCTGAAGATTTTGGTGATGGTGGTGCATTCCCTGAAATTCATATTGCCCAATACCCACTTGGCATGGGCAGAAAAGATGAGAAGCCTGGATCAAAAATTCTTCCCCTTACGGTTGACTCCCAGGGCAATATTGCTTTTGATGCCATTGTCAAGCAAAATGAGAATGCATCCAAGATTGTTTACTCACAGCACAAAGACCTCATTCCGAAAATCATATCAGAGGAAGATAAAAAATCAGAAGAGCTGGAGAAGGAGATTCAGGAGACCACTGAGA…
>Mkilua_DN59354_54025_Q9LE33
ATGGGGAAGGGACAAACAAAGGGTCCGGGTGCAATGAAATATGCAGGTCTGTTTACAATTTACGGAAAGCAGCTCTCAACTCAAATGAGAGCTTTAGGAGAGTGGCAGTTAGCCCGAGTGACCACTTTTTCTTGCCTAGTTCCATGGAGTATCATGACAACAAGGGAGTCAGCTCCATACAGGATGAACGGAAAGAAAGGGTGGTACATGTCGATGAACCCCCAGGCATCAATGCCCATAGTGTTCTTGGGAAGATGCTCTTTGATGTGTGTGTGCCCAAGAACGTTGAAGACTGGGACATTAAGATGGTTGGCTCTTTGGGTAGGCCATCCTTCAGCTCTTCACGCAGGCATTCTCCTTTAA
>Mkilua_DN59525_54202_Q9LZM0
ATGGGCCCCAGCAAGACTCACATCTTTCACCAACTAATGGTATTAGAAATGGAAATCCTGCTCCTCAATTCAATACACCTCCTGGTCCACCAGTCTTCTCTTCACCAGTTCAGCCAGCAGCTGTGCCTTTCCGAGCATCACCTCTATCTCCTCAGCCTGTTGCTTCCCCTTCATCTTCATCATTGCCCACATTGTCCTCTCCATTTTATTCAAATGGGTCGGCTGAGTTGCAGTCACACACTTCTGTTTCTGCAGATGAGCCTACACTTGATGGAGCATCCCCGTGTGTCCTATTCTCTGCTCACAAGGTGTTAA
>Mkilua_DN59577_54243_Q9FMC7
ATGGCGTCAGCTGCTGCAGAAGAAGCTAAGGGCATAGATCAAGCTAGAGACAAGGAACCCAAGGAATCGGTTGACGGCTCAAAAGGCCCCAAAAAGCTTTCTGACACCATTCTTCCACATATTCTCAAGTTGTATGCATCATCTGCGACACCCCATGACTTTGAAATTTATGCTCCAAATGCAACATTTGAAGACCCACTTATGTGCGCCAATGGAGTAAAGCAGATCAAATCAGCATTCTATTCTCTTGCGAAGGTCTTTAGAGAATCCAAAGTTGTGGAGTATAGAATAGAAGAAACTCCAACAGGTCCAGGAAGCGGGGAGATTCTAATATACAACAAGCAGCATTACAAGTTGTTGGGTAAAGACTTGGATGTCATTTCACTAATCAAGCTGCGT…
>Mkilua_DN59601_54263_Q940K9
ATGACAATGGTAGCTCGTATCGCCATCGCCATCGGGCTTTCCTCTTTCCTTGTGGCCTTAGCCAATGCATATAGTTATAATGTCAAATTTGGTTATTCTGGTGATATCGGGCCTCCAAAGTGGGGAAATCTGAGCCCTGACTACCAGCTGTGCGCAAATGGAAAGCAGCAATCTCCCATCGACATCGTGAAGAAAGATGCTGTTGTAGACGAGAAGTTGTCACCGTTGAACGTAGACTATAGCGCTTCGACTGCTAGCTTGATAGACAATGGCTTCAACATCGCGTTACTATGGGAGGGAGGCATTGGAGGAGTCATGAACGTGGATGGGAAAAACTATACACTAAAACAATTGCACTGGCATAGCCCTTCAGAACACACCATCGATGGAGAGCAGTAT…
>Mkilua_DN59694_54356_O23284
ATGAGCAGGACTAAAGAAATGTGCCCCAACAATACGATCGTGAGACTTGGTCTTTTGACCTATCAAATTCAGGTCAATTGTGGAAGTATTACTAGAAAGGATGCAATGTGGTGGGCAATACTTCTCCAAATCAGCAAAAATTTGTTGTTTCAAAGAAACATTTTCGATAACTGCCTCAATAACCAAGTCCACATCTCTAAAATTTTCATAGTTGAGAACTCCCTTGAGAAGAGAAAGGGTTCTCTCAAACTTCTCCTTAGTCATTTTTCCTTTCTTGACTCGACTTTGCAAATTTGCTTTGACTCTTCCAACTCCTGCCTCTAG
>Mkilua_DN60091_54632_Q94C90
ATGGTATTCAGAATGTTCATTTCATCCACAATCATCATAGTGCCGCCTATGACAACACGATCGCCAACATCAAAGGGGTGCATGACAAAGACAAAGATGATTGATTCAAAGACGGTCCTGCAGGTGTTCCCAAATATAAATACCACGAGCAGCAACTGGGACGAGATGAAGAATATGACTTTCGTATTAGCAATCCCCACAATCAGGAGTGCCACAACGACTATGATAACAAGGACCACGCAGCTTGCCAGCTTGTGTAGCTGCTGCACTGCTGTCTTTGTGTCATTCAATGCATGGGCAAGAGCTTTCCGCTCTTTATAA
>Mkilua_DN62290_55268_Q9LNT3
ATGTTCAGCATCATGACCTCATCGTCAGGCTCCGATTTCCCTGCTCGGAGGCTGGCACACTTCCTAAGCAAAGACCGAAGAGAAGCGCTCATCTCCGCATCAAGTGGAGCATCTACAGCAGTGCAGAGTGCAAATATCCACAAGCATTCGCCCTTGGAGAGTCTGGATGCAGTAACCAATGCATCTATCTGCCTTCTCAGAACTGAAGCTCGGGTGACAGCATCCATGCCTAGGATCAATGATAATGTTGGTCTCCATTTTTGGTCGGAGAGATCTTCAGGAATTTTTGCCAGACTTGCATTAACCACAGGAGAAGATAGCCCCCCATGCAAACTTCCCATATTGGAACTCTCAAGGCTTGAGAGCACCTGTCTGAGTTCTGAGAAATCAGCAAGAAAA…
>Monanthotaxis_DN31848_24897_nomatch
ATGTTGGGGGTTATTTTGGCAATCCTGAGCCTGAACTATTGGTGCGCTGGTACCAGCTGGGTGCTTTCTATCCTTTCTTTAGAGCTCATGCCCATCATGATTCGAGAAGGCGAGAACCTTGGCTGTTTGGGGATCATAGACGTGAAATTATTAGGGAAGCAATACGCCTCCGCTACACATTATTGCCATATTATTACACATTGTTCAAGGAGGCTAGCACAACTGGTGTTCCAGTTATGCGGCCTTTATGGATGGAGTTCCCAACTGATGAAGCAACATTCAACAATGGTGGGGCATTCATGGTTGGAAACGGCATATTGGTTCAGGGTATTTATGATGAGAATACCAAACACGTGTCAGTGTATTTGCCTTCTGGACAATCTTGGTATGACTTGA
>Monanthotaxis_DN65322_51407_Q8W4S7
ATGGCCACGTCAGCGCCCCTCCAATCTCTTGTGGGAAACCCTTTGCTGCGTGCTACTCCGAAGCAGCGCTTTAGGTGCCAACAGCAAACGGGCAGGAGCGTCCTTGTTCGTTGCCAGGCAGAGGAGAAGAAGTTGCGGGAAACCCAGCCATCTCAAACGCCGGAAAACATACCTCGAAGTACTCAGGAAATCAATCCACCTCAAACCCTTAAATCTCCACCAAAGAAGGTAAGCACCAAGTTCACAGACGTGCTGGCATTCAGTGGGCCTGCGCCGGAGCGAATCAATGGGAGGCTAGCCATGGTGGGGTTTGTGTCAGCTATTGGAGTTGAGCTCGCCAAAGGGGACGGATTGATGGCTCAACTGGCCAATGGAGGTCTGTCGTGGTTCCTGTGCACA…
>Monodora_DN1788_403_Q9LU59
ATGGGAACCCCAGAGACATCTCGTGAGCCATGCCCTGACCGCATTCTAGATGACATCGGGGGTGCATTTGGTATGGGTGCTGTAGGTGGGTCTGCCTTCCACTTCATTAAGGGTTTATACAACTCTCCTAAGGGTGAGCGCCTCCTGGGTGGTTCACAAGCTGTTAGGATGAATGCTCCACGTGTTGGTGGCAGCTTTGCTGTCTGGGGAGGTCTCTTCTCAGCCTTTGACTGCACCATGGTGTATGTTCGACAGAAGGAGGACCCATGGAATTCCATAATTGCTGGTGCTGCCACGGGAGGCTTCCTCCAGATGCGACAAGGTCTTGGCCCTGCTTCACGGTCTGCTGTCTTTGGCGGGGTCCTCCTTGCCCTCATTGAAGGTGCTGGGATCATGCTG…
>Monodora_DN2645_617_Q9SND8
ATGAAATGCACCACTCCAACGGTCCGGATCCACGGACAGCGTCTGTTTTCCGTACTCGTACGCGGTGCAGGAACGGCTGCGGGAGTTCCTGCATACTGGCTGCTATTTCCGGTCCCTCACTCTTCTTTGGAGTTATCAAGCTCCATCGAGCTCGCTATAAATACTCGTCCACGGCTCCCACCAATATCGCCTTTGATCCTTTCATCCCCGTCGTCGTCCGCAAGCAGCCGTCGATACTTGAGAGGCCAAAAAGCTGAAAGCATGCGCATCAGTCCACTGAAGAAGGAACCTAAGTCTTCTAGTCAACCGGCGTCCGCACAGCGTCGTGATGATGAAGCCATTCATGGTGAGAATGCGATCGATGCCTCCAAAAGAGAGCCAACTCACAAGCAACGAACA…
>Monodora_DN6502_1303_Q9S7N7
ATGGCTTCCACCACTGTCTTCCCCTTAGCCGCCCCTAGGTTCACGACAGCCACCATTCCAAGACAGTCCCAAGCAGGAGTGATCCCCGCTCACCAGACCTTCTTTGGGCTGAGGCCCGTGAAGGTTACAGACCGTGTGTTTGGTGTTGGCCGAGCGTCCAGCAAGAAGGCATCATCATCATCAGGAGGAGGAAGGGGTAAGAGTAGTGGGGTTGTTGGGGTTAGAGCTGAATTGAACACATCCTTGGTGATCAGCCTGAGCACGGGGCTGTCCCTCTTCCTGGGGCGCTTTGTCTTCTTCAACTTCCAGCGGGAGAACGTGGCGAAGCAAGTCCCAGAGCAGAACGGGGTGACCCACTTCGAGGCGGGAGACACAAGGGCCAAAGAATACGTTGGTTTG…
>Monodora_DN7142_1430_Q8H0U4
ATGTCGATCCTCCCCAAGAACGACTCGATCCACATCCGCGAGGTCTGGAACGACAATCTCGATGCGGAATTCGCCCTCATTCGCGAGATCGTGGACGACTACCCCTACATCGCGATGGACACTGAATTCCCCGGCATCGTCCTCCGCCCCGTTGGCACCTTCAAGTCCACCTCCGACTACCACTACCAGACCCTCAAGGCCAACGTGGACCTACTCAAGCTCATCCAGCTCGGCCTCACCTTCTCCGACGAGGACGGCAACCTCCCCACCTGCGGCACGGACAAGTTCTGCATCTGGCAGTTCAACTTCCGCGAGTTCAACCCCGCCGACGACGTCTTTGCCAACGATTCCATCGAGCTGCTCCGCCAGAGCGGGATCGATTTCAAGAAAAACAGCGAG…
>Monodora_DN7187_1452_Q8LBF6
ATGGATGATCCAGAATTGGAAGCTATCCGGCAAAGAAGAATGCAGGAACTAATGGCGCAGCGTGGCCTTGGGAATTCACATAACTCAGAGGAGCAGAAAGCACAAGATGATGCCAAAAGGGAAGCAGAGGAGCGTCGGCAACTAATGCTTAGCCAGATTTTGTCTTCTGAAGCAAGGGAGAGACTTGCTCGAATTGCATTGGTGAAACCTGAGAAGGCAAGGGGAGTCGAGGACGTGCTGCTAAGAGCAGCTCAGATGGGGCAAATAGCTGAGAAGGTTTCTGAAGAAAGGTTAATATCATTGCTGGAGCAGATCAATACTCAAACAAGCAAACCGACAAAAGTTACTATCCAGAGGCGTCGTAGTGTTCTTGAAGATGATGATTAG
>Monodora_DN7614_1552_Q94BU2
ATGGCTGAAAAACCGCAACCTGTTCGAGTTTTGTATTGTGCTGTCTGCAGTCTGCCCGCTGAGTATTGCAAATACGGACCTGCTTTTGGGAAATGCAAGCCCTGGCTCCTCCAAAACGCACCCGACCTCTACCCGGATCTTGTCAAAGAGGCGACTGAGATGGAGGCGGCCAAGGCTGCGGATCAGCTGCAATCGGTTGGAATTTCTGGCAGTGGCGATGCCGCTAGCCCTGCTGCCGCCGCCACCGCTGCCTCCGGTTCAGGGGGTACATCAACTACCAAACAAGAGGAAGTGAAACGTCTTCCTGGTGGGAAGATAAAGAAAAAGGAGAAACAAGAGGTGGTTATTGAAAAGGTTGTTAGGAACAAACGCAAGTGTGTCACAATGGTGAAAGGCCTT…
>Monodora_DN7846_1644_Q8LBU0
ATGGCGTTCCTACTCTCTAAATCGTCCTCACTTGCGCGTTTCCAAATTCATTCACAGCCAAATAAGATGGAAAATCCTTTCCTTCCTCCTCGCCGCCAATTCCACATCGAGCTCGGAGCTCGCGAGAAAGCGCTTGTGGAGGAAGATCCTGCTTTGAAGAAGTTCAAATCATATAAGAGGGGTGTAAAGAGAGTGAAAAGATTTGGAGATGTGGGTGCAATTATTATCATTGCTGCTGGTACCTATGAGATTTATGTAAAGACGATGTTGAAGAAAGCTGCAATTGAAGAGGCCAAGGCTGAAAAAAAGTGGAGCATAATAGATTCATCCATCCCGTGTGAACGTTTATGGCTTGCTCATCAGCACAGCATGCTGCAGAATGAAATCATGTTAATAAGC…
>Monodora_DN8421_1936_Q9SDB3
ATGCCGACTCTCACCTCCACTTCCTCCTTCTTGAACCCTCCCACCCTCATCACTCCTTCCAGAACCCGCAATCCCTCCATCTCCACCACCCCTCCCTTCCGAACACCCCCCTTTCAGCGCAGCAGAGCCACCTCCGTATCCTGCAACGTCGCCCTCAAGCAGGATTCCCCCGCCGCCACTGCTTCCACCTCTTCGTCGCAGGAATCCGAGGCCAGCCCCGCCAGGATCGGCGCCAAGGTCAAGGTTAAGACCCCGCTCAAAGTCTACCACGTGCCCAAAGTCCCCGAGATCGATCTCTTCCATATGGAAGGCACGATCAAGCAGTACGTCGGGCTTTGGAAAGGCAAGCGCATCTCTGCAAATTTACCTTTCAAGGTCCAGTTTTCCGCCAAAGTAGAA…
>Monodora_DN9258_2082_O23332
ATGCTCATGGCGCTTCGATGCCATTTCCCGCTCTCCACTTCGTCATCTCTTACCTCCGATTATCCCAGATTCTCCTCCAGGTCCAATCATTTTCTAGGATTTCTTGTCAATTCAAACCCTCCTGCTTCCAGCTGCCTCCACTTCCGCCACCAATCCCGAGGTCGCGGGGTTGAATTGGCAAGGAAAGGCGCGTTTACAAGGATTGTTTGCTCCGCGGCGACAGTGGGAGAAGTAATTGAGAGTTCGGAGAGTGTCAAAGACAGGAGTGTCTCAGTGGTTCTGTTAGCCGGAGGGAAGGGAAAGCGGATGGGGGCAGGCATGCCAAAGCAGTATCTTCCGCTTCTAGGCCAACCAATTGCTTTGTACAGTTTCTTCACTTTCTCTCACTTGGCTCAAGTG…
>Monodora_DN12071_2450_Q9LPG9
ATGGTTTCTCTCTCTACTTGGGCTCGATACGTAGTGCACAAGCTCGACTACTCCCTTGCTCTCAGCTACAAGTGCTATCAGAAAGGTCTAATAACCGACATTGAAGTTAATGACACTTTCTGGAAAAATGTATTTCAAGGCAAGTTGACATCAATCTTGCACTGGAACAAAGGGCCTGAAATGGTGCCAACAATAGGGCAGCAGGGCACAACTCTTCTTGTTCGGAAATTTCCACATGTGGATACAAAGCGTGTTTTTGCGGGAGATGTTGTTTTCTTGAAAGATCCTGAGAGAGAAAATAAGTATCTTGTTAGAAGGTTGGCTGCTACAGAGGGGTATGAGATGCTATCTACTGACCCAAATGACACACCTTTTGTTCTAGAGCATGACCAATGTTGG…
>Monodora_DN13780_2654_Q43316
ATGGTAAGTTTCAGCGCGCTTTTCCCTGCCCCACCTGCTAACCTGCGCCGCGCGCCTCCATCACCACTTCTGCACACAAAGAGGAAGCCGTTGGTGACAAGAGCAGCCGTCGCGGTTGAGCAGCAGCAGAAGACCAAGGTCTCTCTCATCAGGATTGGCACCAGGGGGAGCCCACTAGCACTTGCTCAGGCTTATGAGACACGGGACAAGTTGATGGCTACACACTCAGAGCTAGCTGAAGAGGGGGCCATTGAAATTGTAATAATTAAAACTACTGGGGATAAAATTCTAGATCAGCCGTTGGCAGATATTGGTGGAAAAGGCCTATTTACAAAAGAGATTGATGAGGCACTTTTAGATAATAGAATTGATATTGCTGTACACTCGATGAAGGATGTG…
>Monodora_DN15051_2858_Q9MAA8
ATGCTTGAGAATCGAAATCAAGCCACCTCCCTGAATGACTGCTCATGTCCTTGTCCACCACCTCATCCACCATCCACTCTCCCATGCTTCTCCAACCCAATATCTGCTTGTATATTTCTTCTGCCATTCCCTCCTTCCTTACTATCACTGCCCCTTTTGCCCATGCTTTGTAGCCTCCACAGACATAGCGGCTGCATTTCGAATCCACGCACTCGCTCACACAATCAAACAATTCCTTCCTGCTTACCTTGCTGCTTTCCTCCTGTCCCTTTCTTCTCAAAAAACCAAACTTTTGACATTCTAACTTGGCAAAGAGGCAGGGATTGA
>Monodora_DN15851_3095_Q9SUN7
ATGGAGAACGCCCAAATCTCTCTCCGGCCTTTCGATCTCTCTGACGTGGATGATTTCATGGCATGGGCTTCGGACGAGGAGGCAGCCCGCTTGTGCCACTGGGAGCCATACAAGTCCAAGGAAGACCTTCTCAGCTACATGGAGAAGTCCGTCCTCCCCCATCCATGGTTCCGGGCCATATGCTTGGAAAATCGCCCGATCGGCATGATCCTTGTCCATCTAGGCGCCGGCAGCGAGAGATGCAGAGGCGAGCTCGGGTTTCTTCTCGGCTCCAAACACTGGGGCCGAGGCATAGCAACGCAAGCAGTCAAGATGGCGCTCGATACTATCTTCGTAGATTTTCCTTATCTGGAGAGGCTTCAGGCCCTGACGTCCGTCGACAACCCAGCATCGCAAAGA…
>Monodora_DN16375_3317_Q9FZE6
ATGAGAAGAGATTCGGCAAACTCAGCAATAGCCAACTGCTCCCTGGATCCCAGAGTCGTCGCAAGATACTCTAAGAAAACAGATAATGCAGACTCAACAGCACCACCACCAGCAACTACCACATTGGACTCAAGAGTTCTCTTGACAATGCTCAAGGCATCATGCAAAGATCTTTCCATCTCATCAAGCATGAAATCATTTGCACCCCTAAGTATTAATGAAACCGAACTAGTAGTTTTTGTCCCTTTCACTAAAATTACATCATCATCAGATACACGCTCCTCTACAACCTCATCTGCACAGCCCAGTAGAGAAGAATCAAAAGTTTCTTCTCCCTCCATATCAGCAAATGTGCTGACCACAGTTGCACCCGTAGCTTTTGCAATATGGCGCAAATCC…
>Monodora_DN16811_3498_O65282
ATGGCTGCCTCCTTCCTAGCATTCCCCAAACCCTTCCTCGTCGCCCCGCCCTTTCACAAGCCCTGCGCTTCCCCTTCCCCTTCGTCAGCCTTTCTAGATTTTCGTAGAAATGCTTTGAGAATCAACGCTCTGGCGCAGAAATTAGACGCCGCTAAGGTGTTGCCGCAAGCTGATAGGGTGTTGATTCGTTTGGAGCCGTTGCCAGAGAAATCAGCAGGTGGAGTTTTGTTGCCAAAATCAGCTGTCAAATTTGAGCGGTACCTTGTTGGTGAGGTTTTGTCAGTTGGTGCTGAAGTTGGCATGATTGAGGCTGGGAAGAAGGTACTTTTCTGTGATATCAATGCATATGAGGTGGATCTTGGGACAGATGGGAACCACTGCTTCTGCAAAGCTGGCGAT…
>Monodora_DN17392_3647_Q84TI9
ATGGGTGGCGTGACTTCGAGCATGGCTGCGAAATTTGCCTTCTTCCCACCTAACCCGCCGTCGTATAAACTGGTAATGGAGGACGAGACGGGGCTCCTCACTCTCAGCTGCTTCCCCCATCGAGAAAACGTCGAGGTCCTTAAGCTTCCCACTCGCCGGGGCACTGAGATCGTCGCCGTCTACGTCCGCAATCCCATGGCCACTTCCACGCTGCTCTATTCCCACGGCAACGCCGCCGATCTCGGCCAGATGTATGAGCTCTTCATTGAATTGAGCATCCACCTGAAAGTCAATCTCATGGGGTATGATTATTCTGGTTATGGGCAGTCATCAGGGAAGGTAGAAGTTTTCCATGACATAAGCTTGATGGCAATCGCACTTTCCATTTCATGA
>Monodora_DN20535_4454_Q9C734
ATGGCGACGTTCGAGCTCTACCGTCGGTCTACCATCGGCATGTGCTTGACGGAAACCCTAGACGAGATGGTCTCCAACGGGACGCTGAGCCCGGAGCTGGCGATCCAGGTTCTGGTGCAGTTCGATAAGTCGATGACGGAAGCGCTGGACACTCAAGTGAAAAGCAAAGTGACGATCAAGGGACATCTGCACACTTACAGGTTCTGTGACAATGTCTGGACGTTCATCTTACAGGATGCGACATTCAAGAATGAGGAGTGCCAGGATACAGTTGGTAGGGTGAAGATAGTGGCCTGTGATGCGAAGCTGCTTACACAGTGA
>Monodora_DN20832_4730_Q9SCL0
ATGCGACCGAAGGCAGCCGAAGACATGGCTAAGGTTGCTCTATCCTCTTCCACCGTACCAGCTGCTGCTTCTCTCTTCCCCAATCGATTCCCAGCCTTTTACAAGCCCCACTTTTGCCTACCTCAGAAGATCATTCGACATCCCAAAGTTCATGCAAAATTGGGTGGGGGAGATGGGGAGGCCAAACGTGCTGACAAGAAGAAGTTCATCACCCGAGAAGAAGAGCCAGACCAGTATTGGCAGACAGCCGGGGAGAGGAAAGGGGAGAATCCCATGAAGACCCCCTTGCCATATATCATCATTTTCGGCATGTCCACACCCTTTATAATCTTAGCCATTGGTTTTGCCAATGGCTGGATCAAGGTCCCCGCGAGATGA
>Monodora_DN21568_5252_P49209
ATGAAGACGGTGCTCGCCTCGCAGACAATGGAAATCCCGGAGGGCGTGAAGGTGAAGGTGAAAGCGAAGATGATCGAGGTGGATGGCCCCCGCGGCAAGCTCACTAGGAACTTCAAGCATCTGAACCTCGATTTCCAGCTCATCGAGAGCGGCAGGAAACTCAAGGTCGATGCCTGGTTCGGATCCAGGAAAACCATGGCTGCCATCCGTACCGCCATCAGTCACGTACAGAACCTCATCAACGGCGTCACCAAAGGGTACCAATACAAGATGCGGTTCGTCTACGCTCACTTCCCCATCAACGCCAGCATCACTAACAGCAACAAGAGCATCGAGATTCGCAACTTCCTTGGTGAGAGGAAGGTCCGGAAGGTGGATATGCTTGAAGGAGTGAGCATT…
>Monodora_DN21770_5469_Q8W4I1
ATGGCTTCAAGCATGATGAGTGGAGAGAGGAGGTGGGTTTCTGCACGAAGAGGAGGCATGACTGTTTTGGGGAAAGTTACAGCTCCAAAGCCTGTTAATTTACCCAGCCAAAGGTTGGAGAACCATGGTCTGGACCCCAATGTGGAAATTGTACCAAAGGGTACACTTGGCTGGGGCAGTCGTCCTCCTTCTTTGCAACCAAATGCATGGGGTTCCTCTTCACATTCACCTCATGCGAATGGAACAGCTGGCTCATCAGGCCACCTTAATGGCCGCCCTTCATCTGGTGGAAGTGGTACTCGACCATCTACTGCTGGTAGTGATAGATCTCATGAACCTTCTGCTAATGCATGGTGTTCAAATTCACGGCCGTCGTCAGCATCTGGAATACTAGCATCA…
>Monodora_DN22629_5844_Q9SAF2
ATGCCTCTATATGATTGCATGCTTTTGCTGAAGCCCCATGTTGAAAAGGTTTCCCTTATGGAGCTTGCTTCCCGTATTGGAAGGCATGTCTACCAAAGGAATGGTGTACTCACAGATGCCAAATATTTCGGAAAGGTTTACTTGGGTTATGGGATCAAGAAGCTCGACGGTAGATACTATCAGGGTCATCTTATGCAAATGACAATGATGGCTACTCCCAACCTTAATAAGGAGCTGCATTACCTGAACAAAGAAGACCGTCTACTACGTTGGCTTCTGGTTAAACACAGGAACACAAAATATGGTATGGAATCTGTTACTGATTATGATGGCAGGAAGGAGCTAATGCAGTTCTCCAGGAGCAGTATTTACAATGTGGATGAGGATGAGGACAGTGAT…
>Monodora_DN22914_6105_Q9FZF7
ATGAGCTTTGGGGGCAGCTCTCTTGGTTCTTCTGGGAGTAGAACTTCTAGAATGAATTTTGAGTATGGAAGGACTCACGTGGTCAAGCCCAAAGGGAGGCACCTGGCCACCATCGTTTGGTTGCATGGCCTTGGTGATAATGGCTCGAGCTGGTCCCAGCTCCTGGAGACCCTTCCTCTTCCAAATATTAAATGGATATGTCCAACAGCTCCTACTCGACCGGTGGCAATCTTTGGAGGATTTCCCTGTACTGCTTGGTTTGATGTAGGGGACCTTTCAGAGGATGGTCCAGATGACGTGGAGGGTTTGGATGCTTCTGCTGCTCATGTTGCAAATCTGTTGTCTACAGAGCCTACTGATATCAAACTTGGTGTGGGGGGCTTCAGTATGGGCGCTGCG…
>Monodora_DN22936_6131_Q94JU5
ATGCCGGCGACGAAAAACTATAGAAAGAGGAGAAATCCCGAAGGAGGAGGAGAAGAAAATGATCCAAATGTCCCCTCCGATAACGAAGAACAAAGCAGATTGGCATTAGAGGAAGTGAAATTCCTCCAGAAGCAGCGGGAAAGGAAGTCGGGAATCCCGGCCTTTCCGACCGTCCAAGCGGCGGCGGCCGGCGGCTTACCTCTGAAGGCGGGGGAGAAGGTCGAGGGAGGAGATGGGGAGAAGGATGATCTGGTGTTGCAGGATACGTTTGCTCAGGAGACGGCGGTCACAATAGAAGACCCCAACATGTTGAAGTATATTGAACAAGAATTGGCAAAGAAGAGAGGCAAGACCATCAATTCTGCAAACCAGGTTGAGAATGATTTGAAAAGTGGAGAG…
>Monodora_DN23301_6479_Q9FIB6
ATGGAAGGGAACCTGGATGCGCGCATAGAGTCTCTTCTGAACGTGGAAAAACAGATGCGGCTTGCCGGCGATGTTGCTGGTACGAAGGATGCTGTTATTGGGATAATGAAGCTCTGCTACGAAGCTCGAGCCTGGAAGACTCTGAACGATCAGATCGTTCTCCTCTCAAAGAGAAGGGGTCAGCTTAAACAGGCAGTAACTGCTATGGTTCAACAAACAATGCAATATATAGATGAAACACCTGATGTGGAAACACGCGTTGAACTAATCAAAACATTAAACTCTGTCTCTGCTGGAAAGATATATGTTGAAATAGAAAGGGCTCGATTGATCAAGAAGCTGGCAAAAATTAAGGAAGAACAAGGCCTTATTGCTGAAGCTGCTGATTTGATGCAAGAA…
>Monodora_DN23373_6547_Q9LDY9
ATGAGCGGGTTTGTTGCTCCCGTGAAGAATCCTATAGCAGCCAGCAATGTTACTGTGGCGGCGTCGGCTTCGCTTCGTCTTCATCTGCCTAATCCCCAACACTTGCATTTACATCACTCAGTAAAGAAAAAGCAAGTAGGAAGCGGAAGCAGGAGATGGGTTCATCAGTACCTTCCATACTGCGCTCCTCATCGCCCGTCCTTTCTTCTTGCCCGCAGACTACCACCACATTCACAATCCAACCTGAATGAGGATACCAATGAAATGCTAGATGATTTATTAGAAAAGTATGGAGAGGTTGTTTTCAGAAGAAATGATCAAAAGACTCCCAGTGCAGAGGCAGACGATGATGCAGAATGTCTGTCATTTGCCGTTGCTATTGCCAAGGTTGCAAATGAT…
>Monodora_DN23477_6638_Q9ZUJ1
ATGGACACCATTAAGAGTGGCAACAACTTGCTCTACAGAAGATTCCAGGACTTCTTGTACAGGTGGTGGACTGATAAATTCAAACCTGCACCCCACATCACGTTCAAGAGATCTTACAGTTCTCCTCTGGCTACCAGTGAACATAAGAATGGCAGTGCCCTCTTTCCCAGCACGCCCTGTACGACCAGAGCGATGAACAAAAGTTTCTGCATCATTTGGCAGTTCATAGTGGATTATCAGATCAACATTAGGAATATCAAGACCACGTGCTGCCACATCAGTTGCAACAAGCACAGTAAACTTTCCTTGCCGGAAGCCATTCAAAGTCCTCTCACGCTGGTGTTGAGAAATATCCCCATGGAGTGCCTCTGA
>Monodora_DN23643_6741_Q93V85
ATGGCTTTAGGAACTATTATTGTCCATGGGGTTCCCAAGTTCTCAGATCCTGTCACAGCGACTGGACGGATTAGTCTCCAGCATGTCTCAAAAACGCTGGGTAACATCCATTGCTCAATTCCTGGGGAAGTGTCTGATCAGAATGGTCGTGTTAGAGCTCCCTTGGGGCTCTTGGCTGGTTTTAGGAGGCCTTTCAGCGAGGTGAGGCTAAGCAGGCTTCAATCTGCTACTGACAGTAACCAGATTGTGTCAAGCACATCTGAAGCAAAGAATGAAATTTCAGAGAAACCATTCCCTGACAGTCCATCATCCACAACCGAGCCTTCAGTCCCTTCAACCTCAGCTGCTGGGAAAATCCAACCTGAAACAAGTGATTCTGAAACAACTTCAACTAGAATT…
>Monodora_DN24088_7135_Q8VYE7
ATGGCGGTTGAGGCGGGCGAAGAGGAGGCGGATTACGAGAGCGATCCCGAGGAGTCGGGGCTGCCTTTGGCGATGCGGCGGAGAGAGGCGAGCGACGACGAGGAGGAGGAAGGCGATGACAAGCGGGGAAGGAGAGAGAATAGGTCACTTCCGAGGGCTGGAATTGGATCAGATGGGGAATCCGACGGACAGGGCGGAGCGCCTGTGTATGACGATGAGGAGTCGGAGATTGATGAGGATGAGGAGGAGGAGATTGAGGAAGAAGAAGGAGAGGAAGTGGACGAAGAGGAGATTGACGAAGAGCAAGTAGAAGAAGAGTTTGAGAATATGGTCGTGCCGGCAGTGGCGGAGTCTGGTGGACAGGCAGCAGCAGTGGCGTCTGGAGGGAAGATTCGGGGT…
>Monodora_DN25031_7974_Q94B31
ATGGCTCTCCTGTTCTTTCATCCCACTTCCTTTTCTCCCTCTCGCTCTTCCTTTCAATCACTCGCCATTTCTTCCCACACATTTTCCAGGTTGCCAAAGACTAGTCTAAGTTTGTGGCGAAGGTCTGTTGTTGGTGGGTGGTCTCACAGTTCAATCTCTTTGGAAGAAAGGTCAGCTATCATTGTTCGAGCTTCATCAGACATGGATGCAAAGGAGCCAGACATCACAAACATGCCCAGAGAGTCATCTGAAGAGGCTCCATCCGTTGTTGAGAGTCTTCCACTTGAATCAAAGCAACAAATGATTCTTGAGCAAAGGCAAAAGATGAAATTGGCTAAGAAGATTAGGCTAAAGAGGAAGCGGCTACTTCGCAAGCGAAGGATGAGAAAGAAGGGCAGA…
>Monodora_DN25135_8017_Q9SCQ2
ATGGGATTTCAGATAGGAAGAAACTCTTTCACCAGTAAACTTGCCCATGAACCCAAAAGATCTTCCATTGCCTCCCTGATTCTGCTCATTTTCCTGAAAGGGAGAGCCAAACATGCCAGCTTTCAGACTTGGGCCATAAAGTTTGCTTGGATTTCCTTGCTGGTGGTTCTGACAGATGAAATCAAGTGGAGTTTCCTGCATAGACGAAGATTCCGTGGCTCTGAATATTCCATCATCCAGACCAAGAAAATTGTGATAGTGATTATTGGTGAACTGAGGTTGCTTGACAAACTCATCTTGCTTACTGTGCGTTGGTACATCTCTTGTGGCACTTGA
>Monodora_DN25209_8077_O22716
ATGTCGCTGGTAGACTACGCGTCGGACGAAGATTCTGACATCGCCGAAGAAGTGGAAGAAGAGAAAGAGAAGAAAGACGACAACGACGGCGGCGAACCACTCAAAGACGATGATAAAATCGACTCCGGTTCTTCTCAAATTCAGAGTTCAAGACCCTCATTGCATGATCAGTCAGGTGAGGCCTTGCCTCCACCTACAGAGTCTATTGTGCGACTTCCGGATGCATCACTGCTTCTCAATTCACCTTCCTTGCCATCACATAATGTGAGTGGCAGTGACCACTATTCTAGAGTTGCAGCTGCAATGGCTGAAAATTCATCTCGTAAAAGAGAGGCTAATGGATCAGTGGCTCCTCACCCACGCAATAAGCAGTCTAGAGGGAACTTACCACATTCCCGC…
>Monodora_DN25551_8295_Q9LR39
ATGGCCACCGCGTCTGCAAGCTTTTCCATGTTGGGATGGGTTGTAAGGAAGAAAACGATTCCAAGGTGGCATAATAAGAGATACACCGTAATGGCTCAACAACAGCAGCAGCAACAGGCAGAAGAAGTTAAACAACAGCAACAGCAGAACCTGCCGCCACCGCAGCAACAAGTAAACGCTGGGCCAGTGTCACAGCCACAGCAACCACTGGCGAAGAGCAAGAACATGTTTAGGGAATACGGCGGCCAATGGCTGAGCAGCGTCACACGCCATGTTCGAATCTATGCTGCCTACATAGACCCCGTCACGAACGCCTTCGATCAGACTCAGATGGACAAGCTGACTCTCATCCTCGATCCCACCAATGAGTTCGTATGGACGCCGGAGACGTGCAACAAG…
>Monodora_DN26736_9066_Q9SUW6
ATGGCGGATCTGTTCAACGGGCAGGCAAAGCTATACGCGGAGGCTCGGCCAAGTTACCCGATCGAGCTCTTCCAGTTCATAGCCTCCAAAACGCCTGAACACGAACTTGCATGGGATGTTGGAACTGGCAACGGCCAGGCTGCTGCATCGCTGGCTAGATTCTACAAGAATGTGGTGGGCACAGACTCCAGTGCGGAACAGCTATCCTTTGCAGAGAAGCTTCCCAATATTCGATACCAACAGACAACTCCTGCAATGCCTTTAGATGAACTCAAAGCCATTGTCGGCCCCCATCAAGCCGTTGATCTAGTGACTGTGGCTCAAGCCTTCCATTGGTTTGATCGCCCCACGTTCTACCAAAACGTGAAATGTCTCCTCAAGAGGCCTAATGGAGTGCTT…
>Monodora_DN26840_9281_Q8GUT9
ATGGCTGCAGAGATTCAAGCATCGGAAATGGCAAAAGTCGTCAGGAAACGGAAATCCAATCACAACAGCAAAGCTAGCAAAATGAGGAAGAAGGGCAAGAGAGAATTTCATCAAGAACCAAAGGCGAAGGCGTTGAATAGCAGGAAAATGAAAAAGTTGTTTAAGAAACGAGCAAAGGATTACAACTCCGATGATGATGAAGACGATCGTGGAGCTGGGGATTTGGGTGCTCGGCTACTCGATGATGGGGAGCAACAAGAAGCCAGTGATTCGGGTGAGGTGCATGGACATGGGGGAGCCGAAGATTCCGATGTTGGTTCTGAAAATGAAGAGGGAGGAAATGCTGACATTGAAGATGAGGTTGATGGGAGCCAGCATGAGCTTACGAAGTTTACTGAA…
>Monodora_DN26939_9475_Q8RYD9
ATGGTTAAGCGTGTTCCATTTGCAACTGGTACAAATGCCACCTTTTGCAGCTCTGATATATCTGAAGCAGAAAGGGTTCCCCAAATCTTATTCAGATACTTCAAAACTTCACTACAAGCTTCCTCTATGCTCATAACACCTGCAGATGCTGGCCAATGGGCAAGTGTGCCTTCTCCACCATTTTTGCCAACAATCTGTAAATGCTCCAGCACTGTTGAAAAAGGAGGGGGACTCCTCAAATGGAAAGCTCCCCAAGAGTATTCTGGTGGAACAACATTTTGTCTGCAAAGAATAGGGGCACAGCTCCAGCCCAAAGGCCAATCCTTCAAAAGAATTGATTCACTATATAAAGAAAGCACCCGTTTCCCACCTTTCTTTCCACCAATACTAGGAAATCCT…
>Monodora_DN26970_9544_nomatch
ATGGGAGCAGCAAGAGGCACCTGGAGGAGAAGCCCCCAAGCTGCAGCCCGAGGTCCATTGGCAGCAGCGAGTTCCTCAACCCAATCACCCACGAAGTCATCCTCAGCAACTCAAGGTGTGAGCTCAAGATTTCTGGCTTTGGGGGCTGCACCGAATCAGGTAGTGGTGGTTCCACCTTCGTTGGAACTCTTAGGCCTGGCACCCCTGGCCCTGGTGGCCACCATTTTCTCCACTATAACCCGTCTTATAGAGCTGTGGGTGCAACGACCCCTCCAAGGAAGCCTGCTGCTGGCTTTCTTTCGGACAGAGACGTCCTTAACTTGGGAGGATCCACCATTTCCAGTGCTGTCCCTAATGGCGGAGTTGCTGTTGTTTCGTCCGCTCCAAGAGCTTCTCATG…
>Monodora_DN27005_9603_Q8LDS5
ATGTTGGTAAAGGGAAGAAAATTCGCAGGTAGAGAAGAAATGATTCCACACTATTATGCTTTTGATCCTCGTGAGGATGAAGCGATAATCAAACACCGCCTTCTGACTCGCACCACAACCACAAGGGGTGAACCTCCTTTGAAGAAACTCCAGAAAAAATTCAATTCCTTTGCGCTGGAAGTTGAGAAGGATGCTGACAATTACAGTGACTGTGAGAGGCTTTACAAAGCCTTCTTGCAGGAGATGACCACCTTCGAGGTGCCACTCCTTAAAAGCAAGGCTGTTATTGATGCAAATCTGAGAGAAAAGGGGAACTTCAATGAGCTACAAGAAGAAATACATCGCCAAATCTTGCAGGCACAGACTGATATTGAAGATCTCAAGAAGCAGCTTGAGGAC…
>Monodora_DN27059_9700_O82660
ATGGCAACCCTGCAGCTCACCACCTCCGACCAGATTCGGTTCAAACTCGCTTTAAGTCCCGTCGCCGGCTACACGAATCGTCTTTTTCGGACTTCTCGACTTCGTTTTCTTCCCAAAGCTGCAGCTTCTTCGCCTCCTCCTCCTCCTACTATCTCAAACCGACGGCAGTTCCTTGCAGAATCCGCTGCTGTCTCTGCATTCTCTCTAGCTCCGCTCATTGGCTTCCAGCAACCGGCAAAATCCGATGAGGGACTCTCCGAGTGGGAGAGAGTCTACCTGCCGATCGATGCTGGTGTTGTCCTTCTGGACATTGCGTTCGTGCCTGATGACCCGAGCCACGGTTTCCTTCTGGGCACACGGCAAACCATCCTAGAGACAAAGGATGGTGGAAACACCTGG…
>Monodora_DN27138_9793_Q9SJI8
ATGGCTGGTGTCGGTCCGATTTCTCAGGACTGGGAGCCGGTGGTGATCCGGAAGAAGGCTCCCAACGCCGCTGCCAAGAAAGATGAAAAAGCCGTCAACGCTGCCCGTCGCAGTGGCGCAGATATCGAGACCGTAAAAAAATCAAATGCTGGTACAAACAAAGCTGCCTCTAGCAGCACGACTTTGAACACAAGGAAGCTTGATGATGAAACAGAAAATCTTTCTCATGATCGAGTGTCAAGTGAATTAAAGAAGAACATCATGCAGGGTCGGATTGCTAAGAAGTTTACCCAGGCTCAACTTGCTCAGCTGATTAACGAGAAGCCCCAAGTGATTCAAGAATACGAATCTGGTAAAGCCATCCCAAATCAACAGATCATCACCAAGTTGGAGAGGGTT…
>Monodora_DN27276_9984_Q9C8M9
ATGGGTGAATCATTTAAAATAAATGTGAGCACAAAGTTAGTCAATCAGCTTGCAAATGATGCAGACAAACTGAAGAAAAAAACAAAGAAACCTAAACCAAAAATCGCACAAGGGTCACAGCCGCCCAAGACTGCAGCAAGCAAGGATGCCCACCTCAGTTCCAACATTCCTAAGGGTGGCCCCAGTAGTGGATGGCCACTTCAACCCCCGCTGTTCTTGCCTGTCTCTCCTCCACCTCCAGTTCCAAATGCAGAGCTAGATGCAATTCATTCTGTCCTCCAAGAGAGCCAAGGTGTCTTGGAGAGATTGCAGAAGCAGGAGTCAAACATGGTCCAGGAAGTAACACAGAGAGCTAAAGAACTCCATGATAAGGAGTTCAAGTTGCCATACCAGAAGCCC…
>Monodora_DN27452_10374_Q39208
ATGACAATTGACTTCGCCTTCTTGTATTCCCTAATAGCCAAATCATATTCACCCTTACTGATGCTTCCACGGATTGCACTAGGCAAATTAAATAGTGTTCGGAACCTCTGTAGCATCCCTTGGACAGATCTGATCTTTTCAGCCTGCATCTGTCTCTCAAAAAGAGGCTCTAAAGCATGTTTTGCCACCAAACTGACATTGTGTATAGCATTGTGTAGGTTAGCAGTTCCTGAACCTTCAGGATCTTCCTCTATCCACTTAAGTTTTGATTGGATGTCATCAATTGTGTTTTTGCAAGAGACAAAACAGTCAAAATTTTCTTTAACCAACTGCTTTTTTTGTTCAGTCCTTCCTTTTAGATCTGTTCTTAAAGCAAGTGCCCCAGACTCCAAATCTGCT…
>Monodora_DN27606_10574_Q9LNK0
ATGGAGTTCTGCCCAACATGTGCAAATATGCTTCAGGTGGAGCCACCACATGTTGGCCGCAGAGCAAGATTCTTCTGCCCCACCTGTCCATATGTTTATAGTATTGATCAGAAGATTACTAAAAGGGAGAGGTTAGCAAATAAAAAGGTGGAAGCCATTTATAGCAAGGACGATGAAATGAAAAATGCCCCCAAAACCCAAGTTCCCTGTCCATCTTGTGGCCATGGAGAGGCTAATTTCAAGCAGCTGCAGATTCGATCAGCAGACGAACCTATGACCACATTTTACAGGTGTTGTTCTTGCAGTCATGAGTGGAGGGAAGACTGA
>Monodora_DN27659_10643_O82306
ATGGCCGCCGCTGGTCAACAGACTCAAATTCCTCTCCCTTTACAAACAGGAGGCAAGCAACCAGATCTTAATGCAGAGTTGTCAGTAGTTCCAATCCATATTGTCACTGATGCTTCTCAACTCCCTTCATACTTTCTGGAGCCCTCTGCTGAAAGGCAGTTGATCATTGGCTTTGATTGTGAGGGTGTTGACCTTTGTCGATACGGAACTCTGTGCATCATGCAGCTTGCCTTCCCGGATGCTGTTTATTTGGTTGATGCTATTCAAGGTGGGAAGACGCTTATGCAAGCCTGTAAGCCTGCACTTGAGTCTAGTTACATCACAAAAGTTGTTCATGATTGCAAACGAGATAGTGAGGCACTGTATTTTCAATTGGGGATCAAGTTAAACAATGTCATT…
>Monodora_DN28069_11158_Q9FJ98
ATGGCGGACGACGATTACAACGACGTGGACATGGGATATGAGGATGAGCCTGTGGAGCCTGAGCCTGAGGAAGGAGCTGAGGAGGAAGTAGAGAATAATAATGAGGAAATTCCTGATGCTGTTGTTGGCGAAGGTGAGGAGAAAGAGGGTGGGCAACCTGTACAACGGCCTCGGAAAACATCAAAATATATGACAAAATATGAGCGTGCCAGAATCTTGGGAACCCGTGCACTGCAGATCAGCATGAATGCTCCAGTCATGGTTGAGCTGGAGGGTGAGACTGACCCCCTGGAGATTGCAATGAAAGAGCTGCGGGAGCGAAAGATACCATTTACCATTCGACGCTATTTGCCAGATGGAAGTTATGAAGACTGGGGGGTTGATGAGCTGATTGTAGAA…
>Monodora_DN28468_11844_Q8LGE0
ATGAAGCGGAGTAGAAACGGGGAGGTGTGGGATTTCGAGGAGGAGACGCTGATATCGCCAGAGGCGTCCGATGTGATCTTGGGGGTTGATGGAGGAACATCCGACACCGTCTGCGTTTGCATGGCAATGCCATTCTCCGGCCGTCTTCAAGACCCCGTGCCTCTCCTCGCCCGCTCATCAGTTGCCGGATGCTCGAACCACAACAGTGTTGGAGAAACGGAAGCTAGGCAAACACTGGAGGCAGTAATGGCTCGAGTCCTTATGAAATGCCGTTCCAATCGCTCTGCTGTTCGAGCTGTGTGTTTAGCTGTAGCTGGTGTCGACCATCCAACAGATCAGGAGCGAATACTAAATTGGCTCAGAGATATATTTCCAAGCCATGTGAAGCTTTTTGTTCAA…
>Monodora_DN28874_12432_O81770
ATGGGAGAGGCTGATGACCGTGGTGGGTTCAAGAGAACAGTATTTGTGACCGTGGGCACCACTTGTTTTGACGCTCTCGTCAAAGTGGTAGACTCCCAGCTTGTCAAGGATGAATTATTCAAAAAGGGCTATACAGATCTACTAATTCAAATGGGTCGGGGAACATATACTCCCTCAAAGATTTCAAAACAAGATGGATCCCTGGAAGTGGACTACTTCACCTTTTCACCAAGTCTTGCAGATTACATGAGATCTGCCTCTCTCATTGTCAGTCATGCAGGATCAGGGAGCATATTCGAGGCGCTGAGGATGGGGAAGCCTCTCATTGTGGTTGTAAACGAGGATTTGATGGACAATCACCAAAGCGAGTTGGCCGAAGAACTGGCGGAGAGAAAGCAC…
>Monodora_DN28900_12495_Q9ZQX7
ATGGATTCCTTTTCGTCGTTTTTCCAAACGCAATCTGCGGCCGCGGGCAGCTGGAGCTATAAATCACTGAAGAATTTCAGACAGATCTCTCCGGCTGTGCAGAGCCATCTCAAACAGGTTTATTTTACAGTATGCTGTGCCCTAGTTGCTTCTGCTATGGGAGCTTACTTGCACATCATTTGGAATATTGGAGGCTTGCTTACTACCATTGGATGCATGGGAAGCATCATATGGCTACTGTACACGCCTGTCTACCAAGAGCAAAAGAGGGTTGGTCTTCTGATGGCTGCTGCTCTGTTTGAAGGGGCTTCTGTAGGCCCTTTGATCAGCTTTGCGATGGAGTTCGATCCAAGCATCATGGTGAGTGCATTCGTGGGTACAGCCATAGCTTTTGGATGC…
>Monodora_DN28995_12615_O82662
ATGGCGAGAGGTTTGGCGAAAAGGCTCGTCTCGCAGACGCTTTCTGTCTCTGGGAAATGGCAGCAGCAGCAGGTTCGCCGTCTCAATATCCACGAATATCAGGGGGCAGAATTGATGGGCAAATACGGTGTTAATGTTCCAAAAGGTGCCGCTGTTTCTTCGGTGGAAGAAGTGAAAAAGGTGATTCAGAAAACCTTCCCCAGCGAGAAGGAGGTTGTGGTAAAAAGCCAAATTCTTGCTGGTGGAAGAGGCTTGGGAACATTCAAAAATGGACTCAAGGGAGGAGTGCATATCGTTAAGGTGGAAGAAGCTGAAGACTTAGCTGGAAAGATGCTAGGGCAGATACTTGTCACCAAACAAACAGGACCCCAAGGAAAAATCGTTAGCAAGGTGTACTTA…
>Monodora_DN28999_12625_Q8LFS3
ATGTATATTGAGGAATTGACGGAGAGTGAGTCGGGGATCGGAGAAGAATCGTCGACGGATGTTCGCATCACAGAGGTTGCCTTTCTGAATGCGAAGAAGGCGTTGATTGTGGTCGGGGGTCGTATTCTTTTCTACCCGACTCTTCTTTACAACGTTTTGCGGAACAAGATTGAATCGGAGTTCCGGTGGTGGGATTTGATCGATGAGTTTCTGTTGTTAGGTGCCGTTCCATTCCCCACCGACGTTCCTCGTTTGAAGCAGCTTGGTGTTCAAGGAGTTATCACGTTGAATGAGCCATATGAGACCTTGGTTCCAACGTCGCTATACCTCGCTCATGGCATTGATCACTTGGTCATCCCTACGAGAGATTACCTTTTCGCACCCTCATTTGGAGACATT…
>Monodora_DN29142_12889_Q9ZVU5
ATGGGTAAGAACGAATTCCTCACGCCAAAGGCGATTGCCAACCGAATCAAAGCAAAAGGTCTTCAGAAGCTACGTTGGTATTGCCAGATGTGCCAGAAGCAATGCCGTGATGAGAATGGCTTCAAATGCCACTGCATGAGCGAGAGCCACCAGCGCCAGATGCAGATCTTTGGCCAAAACCCTAACCGAATAGTCGACGGCTACTCGGAGGAGTTTGAGACAGCCTTCCTCGAGCATATGAAGCGGAGCCATCGATTCAGCCGCATTGCTGCCACTGTAGTCTACAACGAGTACATTGCCGACCGTCACCATGTCCACATGAACTCAACACAGTGGGCCACGCTGACAGAGTTTGTCAAGTACCTTGGCCGCACTGGCAAGTGCAAGGTGGAGGAGACG…
>Monodora_DN29718_13999_Q8S930
ATGGTTCTGTCGCAGAAGTTTCACGAAGCTTTCAAAGGGACGGTAGAGAGAATCACCGGCCCACGCACCGTCTCCGCCTTCAAGGAGAAAGGAGTCCTCAGCGTCACCGAATTCGTCCTCGCTGGCGACAATCTCGTCTCTAAATGCCCTACCTGGTCTTGGGAATCCGGGGAACCAAGCAAGAGGAAGCCCTACTTACCTGCGGACAAACAATTTTTAATTACTAGAAATGTTCCTTGTTTACGGAGAGCCATTTCTGTAGAAGAAGAATATGAAGCTGCAGGAGGAGAAATTCTTCTTGATAATGAGGACAATGATGGCTGGTTGGCAACTCATGGGAAGCCAAAAGAAAATAAGTCTGATGAAGAGGAGAATTTGCCTTCCATTGATGCTCCTGAT…
>Monodora_DN29743_14063_Q9LPC7
ATGAAGCAGAGCTTAGTAAAAGCAATCAATTCATCGGCGCATATTTTCAATCCCCCACCGCAACCCCAACGCAGTCTCCAAAACCTCTATCTTCGTGCACCAAAATCCACGCTTTCCACTCCCAAACAGGCCTGCAAAATCTCGCGTCGCGACCTAACAATCCGCGCCCCGTCTTCATCTCTTCTCATTATCCTCTTGGGCGCGTGCTGCGACGTCGTCTTCGACCCGTTCCGCGCACGGGCTGATGAAGTCCCTTCCGACAGTAGAGACGGGGTGAAAGAGGCGACCCCAAGTGCCGACAGTGAGGCTCGCCTTGACGAAAGCCGAGCCAACATCGGCAATGTCAGAAAAGAAGAGGAGGCAACTTCCGAGGGTGCTAATGGCGGAATAGAAGACAAT…
>Monodora_DN29747_14071_Q9SB81
ATGGGGTTCTGGCAAGTCTTGGTCTTGGGTTTGATCTCTTTCTCTGCAGTGGTCTTTGCCGAGAATGGAGAAGAAGACGTGGGGCTGGTAATGAACTACTACAAGGACTCATGCCCTCAGGCAGAAGAGATCATCAGGGAGCAAGTCAAGCTGCTCTACAAACGCCACAAGAACACGGCTTTCTCATGGCTTAGGAACATTTTCCATGACTGTGCTGTTCAGTCGTGCGATGCTTCCCTTCTGTTGGACTCAACAAGGAGGAGCTTGTCTGAGAAAGAGACAGACAGGAGCTTTGGAATGAGGAATTTCAGATACCTGGACACCATTAAAGAAGCTGTGGAGAGGGAGTGCCCTGAAACCGTCTCTTGTGCTGATATCTTGGTTCTGTCCGCAAGAGAT…
>Monodora_DN29983_14781_Q84W34
ATGGTCTCATCATTTGAAGAGTCAATTCCACCTCGAGAATTTATAGCAATTTCAGGCCTCCCAAACAACGCCTCTGTATGTTTCTCGATTATGCTAACGGCTTCCTTGGATCTGATTGTTGCATACCTCTGCATTGTTTCAGAATCAAACGACATGACATATGATCGTAACTTGCTGGCTTTGATCCCAGACCCAAACCCACCAGCGCTGATACCACCAGCCCAGGAACCAACTTCAGGGTGTGAATCTGATACATTGGATTCTGCATTGGGCCTGAGCCTTGACTCTTCAGGCACAATGCGGTCCAGGGAACTGTCTTCACCATCCGAACCAAAGGGAAGAGCTTTCATTCTCTTCTCCAGCTGGAACCTTTGGTCCACTCTCTTGAGAAAGTACCCA…
>Monodora_DN30131_15328_Q8RX88
ATGGCTTTCCCGTACATGGAGGCGGTCATCGGTTTTATGATTTTGATGTACATCTTTGAGACATATCTGGATTTACGGCAGCATTCAGCTTTAAAGCTGCCCAGTCTCCCTAAACCTCTGGTTGGAGTGGTTAGTCAAGAGAAATTTGAGAAGTCACGAGCATATAGCCTTGATAAAAGTAAATTTCACTTTGTTCATGGTGCTGTCACCATACTGATGGACACTACGATTTTGTTCTTTGGTGTGCTGCCATGGTTTTGGAAGAAATCTGGTGAATTTGTGAGTAATGTGGGCCTCGATGCAGAGAATGAAATACTTCACACACTGGCATTTTTAGGGGGCATCATGGTTTGGTCTCAGATAACTGACTTGCCATTTTCGCTGTATTCCACATTTGTG…
>Monodora_DN30311_15811_O49625
ATGTTTTATGGGGCTATCATATGGGATCCATGGCTCATTGTTGGCCAAATTGTTTGCTTGCAGTGTCTTTATTATCTTACTCTAGGCTTCTTTCTGTCGATCCTTGTTGGGTCCCATGTGTCGCGAATGAGCCTCACATACTTCTTTGATTACTCAACCCTCTCTGCTTCTACGGTCACTGGATGGTGTAACATTGCTTCCTTCCTTCTCAGTGCTATTGCCGGGGCTGGATATTTGCTTCATTTAGTTGAGAGGGCTAAAAAATGCTTGGACTTCTCTGGCACTCTCTATCTTATTCATCTTTTTATATGCATAATATATGGAGGTTGGCCATCTTCTATTACGTGGTGGGTTGTAAATGGTACTGGTCTTGCGGTGATGGCTTTGCTTGGTGAATGG…
>Monodora_DN30455_16182_Q9T034
ATGGTTGCAACGGCTGCAGAGGATGCAATTCTAGGCGTCCTTGAGTTAAGCGAAGAGATACCTGATTCGGGCAAGTTTGCTGCCACTGTTGGGATCGACCACAATGAGATTGTCAACATAATCAAGAGTCTCCATGGTTTCGAGCTTGTTGATGCCCAGGATATTAAGAGGGAGTGGTGGGTGCTTACAGACGAAGGCAAGTCCTACGCTCTTGCAGGCTCTCCTGAAGTCCAATTATTCAATGCTATCCCTCCAGAGGGAATTTCCCGTGAAGAGCTAAAGGAAAAGCTGGGTGCCAATTTTTTTAGGATCGCTTGCGCCCAGGCAATGAAAAATAAATGGGTGGAAAGTGGAAAGCTGCTAATGTCTAGGAAGATTCAACATGTGGAAGATCGAGTC…
>Monodora_DN30495_16268_Q8GY76
ATGATGAGTTTGATTTCTGCTGATGCCTTTGCTGTTGGCAAACTGTGCAATGCACGACAACAGACCCCATTCACACGCATTTTTCCAGCAAGAAAGGCAATACCTGGTATTGCATCGACCACAGAAAGGATAACCAGTTCTCTCCCTTGTATTAAGTGTGCAAAGAAGGATGATCGCATTGAAGGTGTATCAGTTGAGCGTCCCCCATACTACAGTTATATGGATTCCACATCCGGACAATTCGAACCTGCATCAGGTGCTCGTGCAAGCATACCCGGGCAGGAGTATTGGCCAGAAGGCACTGTCAGCCGAGTGAGAGCTGCAAGGGCTCCTGCACCAACTGGGAAGTCTGAAGGGAAGCCCTCATATGGGAAAAATCCTGGTAGCAGGAGGAAGAAA…
>Monodora_DN30595_16542_Q8W4A0
ATGGACATAGAACAGAAGCAGGCGGAGCTGATCGACCACTTCCTCAGGCGAGCCAAGAGTCTCGAAGCCGGATCTCTTTGCACCCTTATCGTCGAGGCCACATCGCATCCTTCGCTCTTCGCCTTCTCGGAGATCCTTTCGGTGCCCAATGTCGGCGAGCTGCAAGGCACTGAGTTTTCAGCATTCCTTGATGTACTTCGCTTGTTTGCCCATGGCACATGGAGCGACTATAAAAGTAATACTGGCTGTTTGCCACAGCTATTACCTGATCAGGTTCGCAAGCTAAAGCAACTTACTGTACTTACGCTGGCTGAGACAAACAAGGTTCTTCCCTATGACCAACTGATGCTGGAACTTGATGTTTCAAATGTGCGAGAGCTTGAAGACTTTCTGATCAAT…
>Monodora_DN30699_16825_Q9FHK0
ATGGAGGTATATGGCAACTCAATGATTGCCGAGTCCACGAATGTTATTTTTTTGTCCAGTATTCTCAACCGGGATGGAGGAATCCCAAGTCACAAATGTGACAAGAGATGTGAAAATGAACATGTGTGCGCAAACATTTATCGCTGCAAACTAACAGGAATCACCCATATCTGTGATAAAAACTGTAATCAGAGAATTTTGTATGATAACCACAGCTCGCTTTGCAGAGTAAGCGGGCAGGTTTTCCCTCTTACACCATCAGAAGAGCAGGCAGTGAGAGGAATCCGCAGAAAGCTTGAAGGAGAGAGCCCTGACAGCTGTGGATTTAAGCGGAGGAGGGATGCTCAGATGCATCCTTCTCCTTTTGAGAGGTCTTTCAGTGCTGTGGCTCCAATCTGC…
>Monodora_DN30732_16932_O49494
ATGGCGGCGGATCAGAAATCTACTCAAATCCCGCCCTGCGTCGATGAGGAGGAAGAAGACGAGGAAGACGTCTGCAGGATTTGCCGCAACCCCGGAGACGCTGACAACCCCCTTCGCTATCCCTGCGCCTGCAGCGGCAGCATCAAATTCGTCCACCAGGAATGCCTCCTTCAGTGGCTCAACCACAGCAACGCTCGCCAGTGCGAGGTATGCAAACATGCCTTTTCTTTCTCCCCCGTGTATGCTGACAATGCCCCAGCAAGGTTACCTTTCCAGGAATTTGTGGTTGGAATGACAATGAAAGCATGCCATGTTCTGCAGTTTGTCTTGCGACTTGCTTTTGTTCTGTCTGTCTGGCTCCTTATTATCCCCTTCATCACATTCTGGATTTGGAGATTG…
>Monodora_DN30747_16958_O04336
ATGCCGCTCAAGTTGAGTCTTCATCTGGGTGCGGCGATTCTGAAACCAGAACTTGACTTGTCTGCTCTCCAAGCAAAGCCTCTTACTCAATTCCAACCTTTGTTTCTCGTCAGGATGTGGGCATTCCTTGAACAAAGCTTCAAGCTCTTGAATTTGCTGAGGCGTGTGCCGGTGGTACCGCTTCTTTCTCGGAGGATTATCAGCATCCTGGTCGTCGCCAGACGCCCCGTCCATGTTATCACTTCCAGATCTGCTCTCGTACTCTTCTTCCTTGTTCCTCGTGGCGGGCAGCTCGAAATCACCTCCCACAGCACGATTCATCTCGCCTTGTCCGTCGGTATTTGTTTGAAGAGCAAGAGAGAGGCCTGGGGAGTTGAACATGGGTTTGGCGAGACCAGG…
>Monodora_DN30813_17104_O48718
ATGGCATTCAGGATTTTCTTGAAGAAGGCAACGTCGAGAATTACTAGCTCCCCTGCCCACCATTCGGGCGGCGAGCGCGTCGGAAAATTGGCCTCATTACATGCCTTTATACTAATGACGTCGACGCATCTTTGTACAATCTTGAGTTCTTCAGCTATTGGGAGAAGCGTCTCACAAGATTTCAGAACAGCCACAGCGGTCCCGAAGTTGCTCAAGCCCACACAGGCCAGGAATTCCTCGGAGCGGCCGGCGAGATTTCCCTCGCAGTATTTTTCTGTCATCCCAAGATACTCCGCAGCGCAGCGGAGGGCCGCTACGTTGTAG
>Monodora_DN31075_17782_O82162
ATGGAGTCCTCAAACAGCATTGCCGTAGCTCCTGGCCAAATGACAAAAGCTTCTGTGGAGAACAGCACAAAGCAGAAAACTAATGTATATATCTGGGACATGGACGAGACACTGATACTCCTGAAGTCTTTGTTGAATGGGGTATATGCTTCATCTTTCAATGGTTCTAAAGATGTACAAAAGGGAATAGATATTGGGAGAAGTTGGGAGAACCACATACTACAAGTATGCGATGAACTTTTCTTCTATGAACAAATAGAGAACTATAATGAGCCATTTCTGGATGCCTTGGGCGAGTATGATGACGGAAAGGATCTATCTGAATATGATTTCAGCAAAGATGGATTTGGCCCTCCTATTGATGAGCCAAACAAGAGGAAACTCGCATACCGACATCGT…
>Monodora_DN31345_18645_Q9SCJ4
ATGTCAACATTGCTGCTGCCATTAACACCATCACCATCCTTGTCATCTACATCTCTACCAACTTCAATTCCATTCATTGGCTGCTGCCTTGAACAACTGAACTTCAAGCCTTCGGGCAAGGCATCAGTTTGGGCCAACTCAGCTACTGCTTGCTTATCCTTCTCATCCGCAACATGCTTGGAATTATGGGGGGCACCACGATCAGACATTGCTGATCCTCCAGACTCGACTCCCTTGGTCATTACGGTGGACGCTGATGCTTTCGTACCTGGGCTGACAGCAGATACAGCAGATAAAATGTCCTGCTTCACCGGAATGTCAACCCAATTGTTTCCCAGCCAGTCCTTTGAAGCCCTCAAATTTTCCCTTCGAAAATTTGTGAAAACATCTTCACCAGGA…
>Monodora_DN31491_19109_O82175
ATGGCTTCCATCTCCGCAACCGTTTTACACCGCCGTCCCATCTCTTCGTGCTTTTCTCACGCCAGTCTCAGGCTCTCCCATCTGACTGCCCACGCCCAATCCATCATTCCTCCACCACATGCGGCAGCCGATTCTGATAAGGATAAGGTCGTCGAAACAGCCAACGACGAGCCCCCCAAAGCCGTTGCTGCAACCCCCCAAACCCCCAAGAAACCGGTCTATTCTATGAAGAAGGGGCAGATTGTGAGGGTCGATAAGGAAAAATACCTCAACAGCATCAATTACTTGTCTGTGGGGCACCCACCATATTACAAAGGCCTGGACTATATTTATGAAGATCGTGGAGAGGTTTTGGATATACGTATATTTGAGACGGGAGAATATGCACTTATTGCCTGG…
>Monodora_DN31638_19719_Q9SD00
ATGGCGGTGAAGGAAAATACAGACCAGGCAACCCCATGCCCAGGCATTTCTTCAAACACCTCCATGGCCTTATCCAGTAGCCCTTCGCGGCCGAGAATCCCAATCATGATGGTGGATATGTGGTCATTGGGCTTGCACCAGAGCTGCCGCTGCATGTACTTGAAAAGACGGAGGGCGCGCTGCCATTCGCCACGCTGGGCGAACTCCTTGAAGACGAGGGCGAAGTCGTTGAGGGAAAGCTTGTTCTTGAAGATGTCGAGGCAGCGGGCGATGCTGCCGCGAGGGGGCAAGCTGCTGAGCTTGTTGATGAGGGTCTCGACGTCGTAG
>Monodora_DN31691_19882_Q9LII1
ATGGGCTCATTTGCTGGGAGATTTTTCAAGTGTCTGCGGGTTGTATCTCCGATGACAAGGCGCCCTGTCTTTGGTGATGTTGGCTTGACCAGACGTTCACAGTTATGGCTATCTACCATTTCATTTGATGAATATGAAGCAAGCAACGCAGAACCGGGAGATGATGAACTTATAAATAGCACCAGAGAATTAGAGCCACAAGGTGTTGACCCTAAGAAAGGATGGGGCTACAGAGGTGTGCATAAGGCAATCATTTGTGGAAAAATTGGGAATGCTCCTGTACAAAAGATTTTGAGAAGTGGGCGGACGGTAACCATCTTTACAGTTGGAACTGGTGGTATGTATGACCAAAGAATCACTGTAGCACCAAACTTGCCAAAACCAGCTCAATGGCACCGC…
>Monodora_DN31845_20592_Q9LVP4
ATGGATTTCTCTGCATTGAGAGAGACTATCGCCTCCAAATCCTATGACAAGATAGCTGATATCTGTGACGAGCTTCTCCTCCAGGTTGCTGCCGAGGGCATCAACTTCCAGGAGGAATGGCCATATGCAATCCATTTGTTAGGTCACATATACCTCAATGATGTTAACAATGCTAGGTTTTTGTGGAAGTCCATACCTAAGCCAATCAAGGAAAGTAAGCCGGAGATAGCGGCAGCTTGGAAAATTGGTCAGCATCTCTGGAACAGTGACTATGCTGGTGTTCATGAGGCCATTCGTGGATATGAATGGAGCCCCGAAGTTGAAGGGCTTGTGATGGCATTATCAGAGAACTATACCATGAGGATTTTCCAGCTTCTTGCATCTGCTTATTCAACCATA…
>Monodora_DN31863_20639_P17745
ATGAGAATTGTGGAGCAGTCCTTCCCGTGGTCTTTGTGCATTTCTATGATTAAAGACTTGGAAACGTTAGTCGAAGTTGCCGCCCAACACTTCTACGGCGATGACAAGAAGTGGAATTTTATTGCTATAATGGAAGCTGCCAAGGTTCTAATTAGGTTAGCTTCGTTCCGTGATGGTGGTTATAAGATGCTTCTGCATGGTGGGGAAGTTCCAAATGTGGTGAAGAATCAGAATTCAGTGGAGTCTAAGATGGGAAACATTCAACAGCCTGGTGGATATCGTGGTCCAAATGGGTACTTTCGGGATTTCCATGGCCATGATCTGCGGAACCTGGAAGGAAGAGCTTTGTTTGCATTGACCAGATTTGGGGAGAATGCTAAGATGGCCTCAGACCCAACA…
>Monodora_DN31878_20716_Q8S8N6
ATGAATTTCAGCTTCTCGAATAATTGGCCATTTTTCAGGCTTCAGTCAAATACTGAATCAGACATTGATACAAAGTCAGCAATTGTGAAGTCTGAACGACCCAATTTTGTTTTTTGGAATGTCAAGCAGTGGGGAAGGCCATTCCAATCTATAATTTCATGGGCAGTCAATCTGAAAAAGAATGTCTGGCCACAAGCACCCATGGGCCCAGAGATGCCACAGTACCCAAGATCATACAGAGGTGGTGAGCCTGGATGCCCCCTTCCTCGATTTAGACCCTACGTTGCAAAGGTTCCTTGGCATAGAGGTACACGGGGTTTATTGTCACAGCTCTTTCCACGATATGGACATTATTGTGGCCCCAACTGGTCAAGTGGAAAAGATAATGGTTTGCCACTT…
>Monodora_DN32048_21361_Q9MA20
ATGCTTGGGGCGTTACCAATCTTGCCTCTCCCAGCGCCTCCATCCGATGGAAACCTTGGAGAGCTGCCTGCAGCTCAGATTACCGAGGACAAGTCAAAAGAAGAGCCTGCACCTTCTGAACCAGCAAACTCTGCTGCTGTCGTGAGCGTCGCTACACACACCCGAACTATTGGCATCATACATCCTCCTCCTGACGTCCGTACGATCGTCGACAAGACTGCGCAGTTCGTTGCCAAGAACGGGCCAGAATTTGAGAAACGCATCCTTGCTAACAACACTGGGAATGCCAAATTCAGTTTCTTAAGTAGCTCTGACCCGTACCATGCCTATTATCAGCACCGAATCTCGGAGTTTCGAATCCAGTTGCAGTCTTCTGCTCAGCAGACCACGCCTTCTCAG…
>Monodora_DN32053_21408_Q94EI1
ATGGCCCAAGCAGCAGCAACGGCGGTTCATGTTTCAGCTTCTGTTCGCCACGGCATTGCAAGAGATGCTAGTGGGACAAGATCCAATGCGCGCGCTCGAGTTCTCACACAAACACTTTCCTGCAAATCTCCGCTTGTTGCCTCTTCGTCCTTCGCCCGCGGTTCTCCTCTGGTGGTTCAGCGATCATCTAGTCTGAGGAAATCTGAATGTAAAGCGGCATCCTTTCGCATAAGATGTGAGCAGAGCACAAAGGACAGTAGTCCTGGTTTGGATGTGTGGATTGGACGGCTTGCGATGGTCGGATTTGTATCTGCTGTCACTGTTGAAATAGTAACAGGAAAAGGAGTGTTGGAGAACATTGGGCTTACAACGCCCTTACCAACAGTGGCCTTGGCAGTC…
>Monodora_DN32073_21471_Q9ZVK7
ATGGATGAGAAGTTACACAGTAATGATTCCTTGATACATCGAATTGAGCAGCTTCAGCGTGAACGTGATGAACTACAAAAAGACATTGAACAGTTATGCCTGCAACAAGCAGGCCCCAGCTATCTTGCTGTGGCTACTCGTATGCACTTTAAAAGGACAGCTGGTTTGGAGCAGGAGATTGAGGACTTAAAAAGGAAATTAGCAAGGTGTACAAGAGAAAATCAAAATCTTCAAGAGGAGCTTACTGAGGTCTATCACATCAAAAGTCAGATGGCAGATTTACATAGTGCAGAGGTGTCAAAGAATATGGAAGCAGAGAAGCAGCTTAAATTCTTTCAAGGTTGTGTGGCTGCTGCATTCGCAGAAAGGGATAATGCATTAATGGAGGCTGAGAAGGCC…
>Monodora_DN32080_21496_Q9LVV1
ATGGGAGTAACAAATGCCAGCTGCAGAATCAGAAGATATGCTCCAAATGTGCTGCCAAAGATAAACAGGATGCCTCCGATCCCTTTCATGGCTATTGAAGCAGCAACTAATTGTTTAATCTCAACTGGTGGCAAGTGTGCCCCTACATGGGATGTCACATGCTTTGTGAAACGATTATACTTAGGTCTAAATGCCTCTGCTGCAGGCCCACCATCAACTCCAAATTCATTGAACTCCTGCCACGCGGAGAGGATGAATACGGAAGCAAACAGGACTCTGCCAGCGAAGGAAGTGAAACCCATCTCTTGCCCTTTTCAAATATCTGCCTCTTCGCTGTCTCCCAAGAATCTCTGTCGCTGGCTGGAGCGAGGGCTAAAAATCGCCGCTTCGACTTCCAGC…
>Monodora_DN32227_22094_Q9LDR3
ATGGAGGTCAATCTCAAGGAATGTGAGGTGGTTGAAGAAGAAGAAGAAGAATATGTTTTTCTAGATCTTACTAATGCCTGTGGGCAAACTGATATCCCTGCCCATGCACCATATGTTCTGTCTGGCCTTGACACGGAGAATCCAATTCTGGTCATAGGCAATAATTTGAAGCTTATAGGAGAATATCAAGAAACCATGGGGACATGCTTTGTCTTCTCTGAAACTGTGGACGGTGCTTCCATAGTGCAAGAAGAAAGAGAGCCATACGATGGGGATTCTTCTGCAAGCAAGAGTAACCGTGATCCGATTCAAGCTCCAACAAAACAAGTAAAACCCATCTGCGGCCTGCAGAAAATTCTCAAATTTAGATTATTATCTGAAGATGACAATACCAGGGCA…
>Monodora_DN32403_22576_Q9LJN1
ATGCCTCGAAGGGAAGAGGGTCGAGATTCCTACCGCCACAGCAAACGGCCGACATCCAGGGCCGACAGAGATACCAGCCCAAAGAGAACTAGAAGGGATGGAAAACCAGCTACGGAGAGAACTTCTTCTAACAACCTTAATTTGGAGAACTCCAATGCTGCTAGCCCTGATCGCAAGCATCGGAGATGGTTTCAAGATGCTCTACCATTGGAAAGTGCAGTGGCAGCTGACTCTAAGTCAAAGCAAGATGTGCTTAACAAAGGATCAGAAAAGAAGCCTGAAGAGCCACTGGATGTGACTCGGCAATCATCCAATCCAACTGAAGTACCCCGCTCTCGATCTTTTTTTCAGCACGATGAACGTAGCAGTGCTGGGCAAGGTGGTCGAAGCTTCAACCGC…
>Monodora_DN32376_22709_O22922
ATGGGAAGAATCAGTGGGCTCGGATATCTTCCCTTCTTGTCCGCAAATCCGCCAAGCAGTGCAAGGCCCGCTGGTACGAGTGGCTTGATCCCTCCATCAAGAAGACCGAGTGGACTCGAGAAGAGGATGAGAAACTTCTTCATCTTGCTAAACTCATGCCCACACAATGGAGAACCATTGCACCAATTGTTGGTCGAACACCATCACAGTGCCTGGAGCGCTATGAGAAGTTACTTGATGCAGCCTGTGCCAGAGATGAGAACTATGAAGCCAGTGATGACCCCCGGAAGCTGCGCCCAGGGGAGATTGATCCAAATCCTGAATCTAAGCCTGCACGTCCTGATCCTGTTGATATGGATGAAGACGAGAAAGAGATGCTTTCTGAGGCAAGAGCTCGAT…
>Monodora_DN32389_22761_Q8L7D7
ATGGCTTCCGGATCTTCTGGTCGATCTGCTGCCGGCTCGAAAGGATTTGATTTCGGGACGGACGATGTCCTCTGCTCATACGACGATTTCTCGAATCAAGAAGCTTCCAACGGAAAGCGATCCGATTCTGCGATTGGTGGCAGTTCTGGAAAGGATTTCCGAGATAGCAGGATGGGAAGATCAGCATTAAATATCTATAATCAGCAGGAAGAATCTTTCAATCAAGATATTCTGTCTATTGTTGAAAGATCCATGAAGAAACATTCTGACAACCTTCTTCGGTTTCTTGAGGGAATCAGTGGACGCCTTTCACAGCTAGAATTATACTGCTACAATCTTGAACGCTCAATTGGTGATTTTCGTTCTGATTTGATTCGTGATCACAATGAAGCAGATATC…
>Monodora_DN32549_23539_Q8W4Q3
ATGGGTATGGAGATGGTTGGAGATGATTTTGCACAAGGTCAATTAAAGGATGGAATTGACAGTGTGAAGCTGATTCAGGGATCAGAGAATGAAGAACCTAGAAATTCTGGTGTTGTGGATGGTTTACACGAGACTGAAAATGGAACCGCAAAAGGTGAATCAGATCCTGCCAGCAATGCTTACTACCCAAAGGATGTGGGTGATGAGTGGCCAGCACCCAAACGGATCCATTGTTTCTATTTTGTCAGGTTTAGGTCCTATGAAGACCCAAAGCTGAAAGTTAAGATTGATCAGGCTGATAAAGAAATTCAGAAGAAAAATCAAGCCCGTTTTCAACTAACCGAAGCAATTAAGGCCAAAAGGGCTGATCGAGCCGCTGTGATTGCACAATTAAAACCT…
>Monodora_DN32551_23546_O80541
ATGCCATCCATCCCACGATCACCAACCAGCAACCGCAAAGGAATCTTTAGAAAACGGGGTTCCACTGCAACAGCATCTTCCATCTCTGGTCTCCTACCACAAACAGATACACTGCCCCAAAGGGGTAAACAATCTAATTCCAAAACCCTCCGTGAACCCAGCACGCCTTCAGTCCTTTTCTCCCTAGCCATCTGCAGAATTACCGAAGATGCATTTGAATCGCAACCAGCACCTTCAACGGTAGCCTCCACAGTTGCACGACTGATCGGCACAGAAGCAGTTATGAGATCATATATAGGATCCAGCTGTGCATCACCACCCGCTTCACGTGAATTCCCAGGAGGAATAATCTGA
>Monodora_DN32822_24804_O22214
ATGCTTGCGGTTGTAGTGCTTATTCCCCTTGTTATTTTTAGTCCCCCTTCCTTTATTGCTTTTATTTTGGTGTTTTTCCTGGTTATCACGAAGCAAGCTCCAGTAGTCCCTTTCAGCATCACCAGTAACTGGTTCCAACAAAGCAACATGATTCTTCACAACCAAACCACCATCGTCACAAAGGACTGCTGCAGCACGAGCCTTCTGAGAACCCTCTGGAGTTTCAAAACGTATGTATCCAGATTCTTCCCCCATTCTGAAGTCAACATACTTAACACTTCCAAATCTCTGGAAAACAGACTTTAG
>Monodora_DN32825_24818_Q8VZ94
ATGCTGGTTCTCGGTGTGAATTCGAAGAGACAGAGGCGTCCGAACGTCAGACTGGTGGAGCTAGGCGAAGCTTCAGCAGCCTTACTTTGCGGCATTTCGCAGAAGCATCCGAAAGAAGATCGAGTTCCACAGGTTGGGCCGTTATCGGCGACGGTGTTGTTGCCTAGGGTTTCAGCCGAGGCCCATAATAGGGAGAACTGGAATCCTAATTCGGGGAAAGTAGAATGGGACTTATCGAGTTCGAATTGCGCGGACGACGGAGTTAAGCCGAGATTGGATTCTGAAGCTGCTGAACGAGATACATGTGATTTTGGAGGAGGCAATCCGAAATTGAATTCTGATGCAGTTAATTCCAAGTTGGGCTGTGGGGCGACCAAGCCAAGACTGGATTTTGGGAAA…
>Monodora_DN32830_24851_Q9C5N6
ATGGCTACGAACCAACCAAACCTCGAGTGCCGTATGTATGAAGCGAAATACCCGGAGGTAGACCAGGCAGTGATGATTCAGGTGAAGAACATTGCCGACATGGGCGCCTACGTCTCCCTCCTCGAGTACAACAACATCGAGGGCATGATTCTCTTCTCCGAGCTCTCCCGCCGCCGCATTCGCAGCGTCAGCAGCCTTATCAAGGTCGGTCGCCAGGAACCTGTCATGGTCCTCCGTGTCGACAAGGAGAAGGGGTATATCGACCTCAGCAAGCGCCGTGTCTCCGAGGAGGATATTCAGGCCTGCGAAGAGCGGTACAACAAGAGCAAGCTTGTTCACTCAATCATGCGCCACGTTGCCGAGACAATGAGCATCGACCTTGAGGATTTGTATATACAT…
>Monodora_DN32890_25149_Q9LJK5
ATGCTATCAAGTCTTGAAGCTGTGTGTGAGAAAGAGATGCCGCTACCCAAACCCTGCAGACAACATCTCTATCCACCATATTCAATATATTCCCCAAAGCTTCAAAGAGCCGTATCCTGTATACCCAATCGAGTAGAGAAGCTGCAGGATAGAAGGAGGTGTGGCAAAAGGCTTGTGGTGAGAGGATGCCAAGGAGAAGAGAAGAAGAGTGAGAGGAGAAGCTTCCTAAGCGTAGAAGAAGCTGGCTTGATTGAGATTTCTGGATTAAGCACTCATGAACGCTTCCTATGTCGACTCACTATTTCGTCTTTGAATCTACTGAGAGTGATGTCCGAGCAAGAAGGCTGTCCAATAGAGGAGCTCAATGCTGGAAGGATTTGCGATTGGTTTGTCAAGGAC…
>Monodora_DN32919_25266_Q05728
ATGAATACAATGGAGCTCTTCCATGGCATTGCTGCTGCTACTGCTGCAACTTCTTCTGCTAAAATCATTCCTGCAAATGTCCCCATCTTCAAAAAGAATGCTCCATATCGGGACTTCCCCAAAAGACAGCATCAATTTCCTCCGTTTGTTACTTCTTCTGCTTATGCAGGAGATAGCAGAGCAGTCTCGAAGATCACTTGTTCGAAGATGGACAAGTCTGTTGGGGGTCTCACTTACAAGGATGCTGGTGTTGACATTGATGCCGGATCGGAGCTTGTCCGTAGGATCGCAAAAATGGCGCCTGGCATTGGAGGGTTTGGAGGACTTTTCCCTCTAGGTGATTCTTACCTCGTTGCGGGTACTGACGGTGTGGGGACGAAGCTCAAACTTGCTTTTGAA…
>Monodora_DN32989_25502_Q8GWB4
ATGTATCACTCAAGTTTTGTTAATGAAGAAGGCATTGCCAAAGCCTGTGGGTGCCCTTTGCTTCCACTGAAAAGTCATATCAAGGGCCCAGCTCCAATCTCTGATCAAGATACAAATGATATTATCGATGAAGCAATCATGTTCTTCCGTGCCAATATCTTCTTTAGAAACTTTAATATTCAAAGCTCAGCAGACAAGCTCCTCATATATCTCACGCTTTATATCAACACTGCTTTAAAAAGACTTGAGGGTTGCAGGACTTTGGCTGAGGGGACTAAAGCTATCATCAACTTGGGCCTTGAGAAGGTTCCTGTGCCTGGAGAGCCAGATTTCCCTTTGGGTAGCCTCTTTTCGCTTCCTCAGTCTAAGCAAGAAGCAGAACTATTCAGGAATTACCTG…
>Monodora_DN33057_25972_Q93ZW3
ATGAGTGCGGAGCCCTTTTACAAGTTGGTGAAACTTGTGGGTCGTGCATTTTATGATGACATAACTATGAAGGGGGATAACCAGCCTAAGACTGGGAGGAGTGATAATAGAGGAATGGCTGTGGTGATCCTTGATGCTCTTACAAGGCGACAATGGGTCAGAGAGGAAGATCTGGCAAAAGATTTGAAGTTGCACTTGAAACAACTACGTCGTACTTTAAGATTTTTTGAAGAAGAAAAGCTTGTTACAAGGGATCATCGGAGGGAGACAGCTAAAGGGGCAAAGGTGTTTAGTGCTGCAATAGCCGCAACTGGTGATGGTCAACAAACTGTGAAGGATGGTGAAGAAAAGATGAAGTTGCATACACATTCTTACTGCTGTTTGGATTATGCTCAGATA…
>Monodora_DN33198_26845_Q9SIR8
ATGGAAACGCTTTTTGCATTTGAGCAGCATAGGAACCGCTATTACAGCAGAAACAAACTGCATGTTACCGATGGTTTTAGTTCTTCTCCTTCAAGAAGCTTTCGTGAAATCAATTGCCGAACCTTCCAATCTGGTGATGGCATTCTTCCTTCCCCTTTACCTGTAACTCCTGTGAAAACATCAAGGTCCATCACTGCTGCTATTCGAGAGAGTAATTATAGTATCTGCAGAGGAACCAGTTCTGCCATTCCCGTAAGCTGTAAGCTGGCTGACGTAGAAAATCCTTTCAGTGGTGATAGCTCTTCCACATCTTCTTCTTCCTCGGAGCGCTGGGCCGGGCCCACATACTCTAATTCTCCTCCCCCTAGCTCATTGCCTATTCCAAAATTCTCTCTACGG…
>Monodora_DN33216_26946_Q8W5R2
ATGGCGAATTCCGAAGCAAACTCTGAAGTCTCTCTGTCTGGTGTATTTGGAGATGGCGGAGAAAACAAAGGGGAAGTTGTTGCTACTACTTCGGGAGAGGTGGTTGCATCTCAGGTCGAAGAGGCATCGCCAGATTCGTTGAAAAACACGCCTACGAACATTGCGAGGTTGGAGGATGTAATCGAGCAGAGTAAAGGCAGACAGAAATATCACACGCAGACAAGGAGCCCGTCCGATGGGGAAGATATTCGATGGTATTTCTGTAAAGTTCCTCTGGCCCAGAACCAGCTGGCAGCCTCAGTTCCTCAAGCAGAGATTGTTGGAAAGAGCGAGTATTTTCGTTTTGGCATGAGGGACTCTCTGGCATTAGAAGCTTCCTTCTTGCAGAGGGAGGAAGAA…
>Monodora_DN33237_27117_Q940X8
ATGGATCGACAGCAGTCTCTGCCTCCACGGGACCTTCGACTGCATCTCCTCTGCATAAGCCACCTACTAATAATTCAACTCCGAATCATGTTTTCCCTGCTCGCCACAAATTCTCTAAGCGCAGCGGCGGGGGGCCGACCAACAATGGTGGTTTCGTACCACCGGGATCAGAAGCGCTTCCCAGCGCCCTTGACAAGCCAGTGGCGGCAGCAGCAGCAGAGGCCCCTCCAGAATCTTCTCCTAGAGATCCTCCACATAAAAACAACAATTGGGAGGCTGGGCCTCGAGCTCCAGTCATTCACCAATCCCACGCTGGAACTGACCCGCCTCGGGGTCCATCTTTCCGGCGGGGCAATGGCGGAAATTACCATGGTGGGTATGGCAACCGGCGGGATCATG…
>Monodora_DN33290_27324_Q8LD59
ATGGCTAAGCGCGAGCTCTCTAGCAATCTCAAAAATTTAAAGTTCATGCAGAGGGCTGTTCAGAAGCAAGAGAAAACGACAAGTGAGCAAGAGCTGAAGCTTGACGAGGCCTTTGTTTCAGTGACTACACAAAGCAGAAAATGCATAGTTATAATGGAAGGAAACCCCCACCCAGGGGCACTTAAAGGACGGATGTCATTTCAGAGCTTCAATACTTCAATTGATCAAATGAATGAAGCAGCAACCAACCTTCATCAATCACAAATGTCTACTTCAAGCTGCGACAATAAAGATGATGAAATGCCTAATAGAGAAAATGGCTTTCCAGAGACCAAAGAAGAGAGTGCAGATGTTGCTAGAGCCAACGACCGTTCCGGTTCAGATCACAAAAGGAAGCAG…
>Monodora_DN33304_27422_Q9LT47
ATGGCGAAAACGACGGCGCTGGGATGTGAGCCGGTGGTGGGATCGCTGACGGCGACGAAGAAGAGGGAGTACAAGGTGAGCAACAGGGTGCCGGAAGGCAAACGGCCTCTCTACGCCATCGCCTTCAACTTCCTCGACTCCCGCTACTACAACGTCTTCGCTACCGTCGGCGGAAACCGAGTTACAATTTATCAATGCCTTGAAGGAGGAGTTATTGCAGTGCTGCAAGCCTATGTTGATGAAGATAAGGATGAGTCGTTCTACACTTTGAGCTGGGCTTGTAATGTTGACGGGACTCCTTTCTTAGTTGCTGGGGGAATTAATGGCATAATTCGTGTCATTGATTGTGGTAGTGAGAAGATCCATAAGAGTTTTGTTGGACATGGGGAATCAATAAAC…
>Monodora_DN33316_27548_Q8VYK3
ATGAGCTATTTACAGCAGGCTGTCAGTCCTTGCAGGCAGACGGCGGAAGAAGTTCACCGGCACAGAAGGCAGCTTATGCCTGAACCTAGGATGCCTCATCAAGTAAAACCCTGCAATGACTGCCACCACCTGGAAAGGTGTCACATAGAGCACGAGCGCTGCCATAAGGCAGAATATCACAAAGATTGCTGTTGCCCGGGGATCTCTCCAGCTCAGCAGTCCCTGGACTCTCTCCCCCTGAGAAGCCATGTCGCCAACCACTGTCTGTATCCTCCCAGCCACACTCCGCAGCCGGTCATACCTCATGCGGATGAGATCTGGGCTGTGAGTTGTGGGGAATGTGTCGAACTCCTCATCAAGCTCATCTGGGTGGACTTGCTCTGCATGTGA
>Monodora_DN33465_28418_Q9SRL1
ATGCCCCACGCCGCATCAGCAGCCAAGAAGCACGGTGCAGATCAGTTGGACGCCCAGAAGGCGCAGCAGCGGCCGAAAATGGGAAGGCTTGCCGACGACGGCGAGAAGAAGGTTCCGGCCAAGAGACTCAAGGATATTGAGATCACCATGCCAATTGTTTATGGAACCATCTCATTTTGGCTTGGTAAAAAAGCAAGCGAGTACCAGTCGCATAAGTGGACTGTGTATGTTCGTGGAGCAACAAATGAGGATCTAAGTGCTGTCATAAAACGTGTTGTGTTTCAGCTGCATCCAAGCTTCAACAATCCCACAAGAATTGTGGAATCAGCACCTTTTGAGTTGTCTGAATCTGGATGGGGTGAATTTGAGATTGCCATTACCCTCTTTTTTCATAGTGAT…
>Monodora_DN33616_29521_P43333
ATGTCCCCTGCGAAACAGACCAGCTTACCCATGTGTATACTCTCATTGTTCGGCCAGATGCTACCTACAGCATCCTCATTGATAACAACGAGAAACAAAGTGGGAGTCTGTATGCAGATTGGGACATACTCCCACCAAAGAAGATCAAGGATCCTGAAGCAAAAAAGCCAGAAGATTGGGAAGACAAAGAATATATTCCTGATCCTGAAGATAAGAAGCCAGAGGGTTATGATGACATTCCTAAGGAGATCCCTGATCCGGATGCTAAGAAGCCAGAAGACTGGGATGATGAAGAAGATGGTGAGTGGACAGCTCCTACCATACCAAATCCTGAATACAAGGGCCCATGGAAGCCAAAGCAAATTAAGAACCCCAACTACAAGGGAAAGTGGAAGGCTC…
>Monodora_DN33789_30470_Q07099
ATGGGTGAAAATGCGGAGGAAGAACCCAGACTCGTCATCTGCATCGGCGACATCCACGGCCACTTCTCCAAGCTCCAGAACCTCTGGGCCAACCTCCAATCCTCCATCTCCCCTCCATCCTTCCAATCGGCCGTCGTCATCTTCCTCGGCGACTACTGCGACCGGGGCGCCGACTCCCGCGCCGTCCTCGACTTCCTCATCTCCCTCCCAGCCCGCTACCCCCGTCAATCCCACGTCTTCTTGTGCGGGAATCACGATTTCGCCTTCGCCGCTTTCATCGGGGCGCTTCCGCCGCCGCCCGATGGGTCCCCGTTCTCGGCCACGTGGGAGGAGTACCTCGCGGGTGAGGAGAGGGAGGGGTGGTTTAAGGGCGACGGGTATGAGCAGATGCATGTGCAA…
>Monodora_DN33820_30742_Q9LG02
ATGAGTCAGGAAAATCAAGGAAGCAATTCAGGGGCGATGTCAACAGTACTTCCCATGAAGCGTGGACGTGGTCGGCCTAGGAAATATGACACTCCATTTGAGAGGGAAGAGGCTAGGAGGAGGAGACGTCGGAGAACAGATGCAACATCTCAAGGAGATCATGTTTTGGTTGGCCAGATGGTTTCTGGTGTTCTCGATGGATCATTTGATGCTGGCTATTTGCTCACTGTCAGAGTTGGCCAAACTGATACTGTGTTGAGGGGGCTTGTGTTTAAGCCAGGGCTATCTGTTCCACTTTCTCCTGCAAATGATGTTGCACCACATGCTAAGATGTTCACAAGAAGTGAAGTTCCTCTTCCAGTCATCCAACAACAGAATCTGGTGCCTGTTTTAGCGCCA…
>Monodora_DN33897_31222_Q39013
ATGCATGGTTGTTTGTCAGCTGTGTCTATCCAAAACAAAGGACCTTTTTTAAGTTTATTAAGTAAGCCATCCTTCACAAGTTCATCGACACCAATCCCCAAAAGAGATGAATTCTCTTCATTGGCAATAAAGACAGCAACAACAGTGGACTTCAGCTTTGGCTTGGTTTCTGCTAGCCTTCTCATGAGTTCTGTTACCAGAGCTACATGTCCTAAACAGTCAGTTGTTCCACGGCCCCGCAGTTTGTCACCATCAATGCTCAAAGAAAAAGGATCGAATTCCCAATCTTGGGGATTGGCGGTGACGACGTCCATGTGGCAGCCAACGAAGGAAAGGATCTTGCCGGGCACAGTGCCGGGATACTCGACGATGATGTTGCCCCGGCCGGGAACGTAG
>Monodora_DN33902_31249_Q8LEQ1
ATGAACAAAGGAGGAAGCGGAGGCGCTGGCAGTGGCCCAACTGCCGCGGCGGCCGCTGCGGCTGCTCAAAAGCAGAAATCTCTTCTGCAGCGAGTTGACACCGATATCAGCAACATCGTCGACAATTTCAGCACTCTCGTTAACGTGGCAAGGGTGAGCGATCCACCTTTCAGGAACTCCCAAGAAGCATTTCAGATGGAGACGCGTGCAGCCAGAGTGGTTCAGGCAGCTGATTCACTTCTTAAGTTAGTGTCAGAACTGAAGCAGACAGCTATTTTTTCAGGCTTTGCCTCTCTTAGTGAGCATGTTGAGCAACGAACCATCGAATTCAACCAGCAGGCAGACAAGACCGACCGCTTACTGGAAAAAGTTGGAGAACAGGCAGCTGCCAGCCTAAAA…
>Monodora_DN33949_31556_Q94KK5
ATGCTTGGCATTGTAGTAGTGCTCCTCAGCTTCGACCCGTGGGTTTGGGACAGATTTGGTTTGGACATCCAATCCAAGCTTCTGACCTGCTTTTGTGACAAGGCGCGCAAGATCATTGACAGAGAACTGCTCTGTAAACTGGTTGAAGACCCGGAATTCACCAGGTCGCCCTGGGTTGGCAATAGCAAGCTCAACACACTGGACTGTATCTCTTATGTCAAGGTATCCACGGGTCTGACCACCTTTGCCATAAACTGTGAGTGGGTGTCCAACAGCTGCCTGAACGCAAAACCTATTCAATGCTGTCCCAAAGACCCCATCATAATCAAACCTGTTGCACAGCTCCTCATGCATCTCTGTTTCATCTGTTCTCACCCCATAGACAACGCCTTGGTTCAG…
>Monodora_DN34064_32333_Q9LW17
ATGAGAATGTATCTGTTCAACTCTGGGTCCATGGAGACAATGGTGGGACAGCCCAGAATGTGGGACTTGAACAAATTCCCATATCTTGCTCTTTGGTTTTTCATGAAGCTTGGACCTTGCTTCAAGAACTCTGTGGTTTCCCCAAAAACTGGCCAACCCATGGTCCCTGGAGGCAACCCCTTCTTCCTGTATCTCACCTCATTCCACCTGAGCAGGGCAGTGCACAGAAACAGGCCCCAAAACAGTCCCAATGCCAGCAGCAAGAGCACCATCTTCTTCCCTCCCGGTCACCGGCTATCAACGTACCTCAGAGCAGCCGTTAAGACACCAAAAGACCGAGACGGGTTGTAG
>Monodora_DN34292_33746_O49160
ATGCATATCTCCCCTTCCTCAGCACCAGATGCAAGAAGATTTGGTGAATTAATGTTAAATTCTAAACCCCGGACAAGTCCTGAATGTTTTTGTAGGCGACCAACAAGAGTTCCCTCAAGATCCTCTGAGCGGCGCATGATCGCGAGGGGATTCCAAAGACTGATGCTTCCGTCGACAAGGCCGCCCGCAATGAGTCCCAAAGAGAATTCCTCGGTGACAGATCCAGTTTTGCCCCAGGAAAGACGGCTGAACCACTCGCTGCTGGGGCACTCTCCGACGACTGGAAGATCACGATCGTCGGACAGGAAATCGAGCCCGAAGATCTCGAGATTGGCAGACGAACTAAACGACTGA
>Monodora_DN34328_33990_P93022
ATGATCTCATCCAACGGCGGAGCTTCGATGCTCCTTGACGTTCGGCACCGTCTCCTTCCCTCGTTCGCTCCTGCCTCCCCCGCCATTCTGCCATCTACATGGAATACCACCTGTCCAACTCCGCTTCAAAACCCCAAACCCTTGCAGCAGCAGCAACACTGCATTCGTTGCTTCTCAGCCAAGCGGAGCGGCTCCAGCTGGGACTCGAATGCAGAGAGCGTACGAGCAGGAAGATATAGATTTCGAGGTGAAGCTGAACAAGGTCCACGGAGAGAGAAGCGGAAGTGGTGGTCGGACGAGGACGAGGTCGAATCTTCGGAATTCGAAGAAGATTCAGACTCTTTCGACGACGAGCTGTGGGACACGTTCTGGATCTTCAAGGTATTTAGATCCTATGGT…
>Monodora_DN34378_34406_Q8RXU4
ATGGTAACGAGAACAGTCGACCTCAGATCTGATACGGTCACCAAACCCACCGAAGCCATGCGGGCTGCAATGGCTAACGCTGATGTCGATGACGATGTGTTGGGCACTGACCCAACTGCCTTCCGTTTGGAGTCGGAGATGGCAAGAATCATGGGCAAAGAAGCAGCTCTCTTTGTTCCTTCGGGCACCATGGGCAACCTCATCAGCGTGCTTGTCCACTGCGAGGTTAGAGGCAGCGAAGTCATCTTGGGAGACAACTCCCACATTCATGTTTATGAGAATGGAGGGATTTCGACGATTGGAGGTGTGCATGCGAAGACTCTGAAGAACAATGCAGATGGAACGATGGATCTTGCTTTGATCGAAGCAGCTATCAGGCATCCTAAAGGGGAGCTTTAC…
>Monodora_DN34416_34725_Q9SKE1
ATGTCGCCTACAAAGTCGTTAACAGTGCATACTGTACTCAGAATAACAGCCACTATCCTCAATAGCGGTCATATGACGATGGTCGGCCTCCCCTGCCGGGGCGGTCATACGGACCTGGCCTATCCCGGAAGCCACCTCCATCATATCGGGCAGGCCCTCCAGCACCATACCTGTCGCTGCTGCCCCTTGGCCCTGCTTCCCTGTCATAACCTCTGTCTCTGCCATATCCATTCGGTGGATACCGATCTGATGGTCCATAACGGTCACCACCCACACCACCACCCTGAAATCGATCCCCACCAGCTGGATATCTATCACCAGCATATCGATCCCGCCCACCATAACCTCTGTCACGGCTGTCAAACCGGTCTCTGTCTCCATAGCGCCCACCATCATACC…
>Monodora_DN34518_35383_Q9LX10
ATGGAAAAAATCCCACCAGACTGTCCATATCCTGGATGCTTTTTCTGTGTTATGAAGGAAGGAAACCCAACTAAACGTAGAGCAAGTATATTGAAGTTCTTCAGAGAACTTCCTTCCCAGGATGATGATGGTCAGGTTCTTCCAATCAGCGGGCTTTGGAACACTGCAATGGCACATCCTAATGATCCTGAATTTGTTGACTTGGGAATTTTTGAGTGCATGGCTGCACTTATTTGGAAGGGTCTGAAGAACCGGCGGTGGCTTGCACATGATCAAAATATCTACATTCCATATTATGCAGCACACATTATTGGTTCTTACACCATGAATATGGAAGAATTTGCAGAAACTGCAGTGCATGCTGGTGTTATTGCTCCCTTGGTTGAGCTCTTGAGAGGA…
>Monodora_DN34532_35505_Q9LTS7
ATGTCAAGGAGGGTTCTTTGCAAGTTCTTTATGCATGGGGCTTGTCTAAAAGGGGAACACTGTGAATTCTCACATGACTGGAAGGATCAGCCAAACAACGTTTGTACCTTTTATCAGAAAGGGGTGTGCTCTTATGGAAGCCGTTGCAGGTACGATCATGTGAAAGCTGCTCGTCCACAAGCTTCAGTTTCTTCATCATCGAATTCTCATCTGCCTCTAATTTTTGATCCTAATCAAGCAAGTCATTCTTTTCGGATTGCTTCTACTACTGAAACTTCATCAGTTCTGGCCAATCCTGTGGAGCTGTCAGCTTTGAGCAAACCCTTTTTCCCTTTAGAGAAGCAGCCGTGGGGTCAAGGTTCTGAGGATTATACTGTTTCAGGAGACGGTAACTGTGAT…
>Monodora_DN34701_36663_Q84JA6
ATGTGGAGATTCCCTGCTAGATTCTCTGCTTCTGATTCCTTCTCCTTGAGCTGCAAATGCTCCTTCTTTACATTCTCAAGCTCAACCTTGAGGGACTCTATCATATTCTTAAGAGAGAGCTCTTCTTCTGAAAGTTTCTGCAGTGTCCCCTTTGCATTGTCAAGTTCAGAAGTTACAGACTTCACAGCATCAAGATCTGAATTTTTGGCATTTTCAATTTCTTTCTGTAAGGTTCCAATCTCAGCAGTTGTTTCCTCTAGCTTCTTCTCAAGGTTCTTTCCTGTCTCGGGGTCAAACTCTTTCTTCAAAGACTCTATTTTCTTCTGA
>Monodora_DN34785_37367_Q8L928
ATGGATGCCCCAGTATTGGATAAGGGAGAGGACGACAAGATGGATTCAGTGATGGATGAAGGGCCATTTTTGCATTGCGATCTTTGCGATTCAGAGCTGGTGCACAAGATTGCACTTATACTGCTTACAGGGTTAGCATCAGCTTGTGTTGATAATACTACCGGGGATCTTTTCAAAAGCCCTGCATTAGTAGCAGTTGATATGAGAAAAGAGATGGTGGACTACCTTGTACAACGGAGTGAAACACATGTAGCAGAAACTGTGATTGAAGAAGATAATTCAGATGCAGAAACTTCCACCCATCCCACTGACATCGTTGAGGATTTTCTTGATGATTTCACTAGTACAAAACGGAATATGCTTGGCCGTGTTTCTAGTTGGTTGCTTAGCGAAAGGAGA…
>Monodora_DN34813_37580_Q9T0B3
ATGCACAGATTTCGATTGCCAGCTCTATGGAGCAACCCCATTGTCCTGTGTGCCTTGAGAGACTGGACCAGGAAAGCAGTGGAATTCTCACAACCATTTGCAACCATTCTTTCCATTGTTCTTGTATTTCAAAATGGACAGACTCTTCTTGTCCAGTCTGCCGATATTGCCAGCAACAGCCCGAGAAGTCAACATGTTCTATTTGTGAAACAACTGAGAATCTCTGGATATGTGTTATCTGTGGTTTTGTTGGTTGTGGAAGGTATAAGGAAGGTCATGCTATTAAACATTGGAAAGACACTCAGCACTATTATTCTCTTGAACTGGAGACACAGCGAGTCTGGGATTATGTTGGAGACAACTATGTTCATAGGCTAA
>Monodora_DN34827_37789_O48696
ATGAACTCAAAAGTGGAAACACCATCTCCTTTGCTGAGTTCTGCAAGCATCTCAGATACAATACCTACTGCCTGCTCCTCAGCATTGGCAGAAATATCAATTCCACGAAGCCCAGAAGCTTTAGATTTACCCTTTGCTTTAGTCTTGAGATCCTCAGAACAGGCATTCAACTTTGTGCAGAGATTTTTCAAATGTAGAAGATCATCTGTTGTTCCAGCTTCAGTTGCAGTGGGATCCACAGGAAAATACTTATCCTTGAAAGCCTTAGCACGGGCACTGACTGCAGCACGAATGCTAGAATTAACAGATGGAACTTCAGCTGTAGCAGGTGAGCCAACATTCACTGGAATAGAACCTTTTGATTCTTCTAAAGTACCATCAGCATTTGAACAGCCACTA…
>Monodora_DN34923_38419_Q9M0I7
ATGGCAGACGTGGTGCAGTATCGCCTTGAGCGCATGCTGGACGAGCTTGATGACCTGGAGCGGAGAGGCCTCTTTACGCACCGAGAAATCGCCGAGATAGTGAAAAAGCGCCGTGGATTTGATTACAAGTTGAAGCGCCCTTCTCCTCTCAAGCAGGACTACATCGCCTATCTTGAGTACGAGACACAGCTCGATTCACTTCGCCGCCTACGTAAGAAATCCATTGTCCGTGAATTGAAGAAGAAGCAGGCCGCGAAGGACGACAAGGGTGGAGGCAGGAAGAAGAGGAATCTGTGGAAAAGATCGGTGTCGGACAATGCTGGGGTTATGAGGATTCTGGAGATTTACCGGCTGGCAGTGTCGAGGTATAAGGGTGATATCAATTTGTGGTTTCGGTAC…
>Monodora_DN34951_38529_Q9C9Q9
ATGGACGAGGTTTGGGAGAGAGCTGTCGAAACGGCGTTGGACGGCCAGACCGACTGCTCTTCTGCCCGCTCTCTAACCCTAGATGGCGTCGTCAAATGCCTTCACGGCCGTTTGCCCCCACCTTCGTTGCTTGAGAAATTCCAAGCCCTCGAGCACCTTTCTATTGCCAATATCGGCCTCTCCTCGCTCGACAAGTTCCCCCGCCTCCCTAATCTCCAGAAGCTCATCCTTTCCGACAATCGTATCGCTGGGGGCCTCGAATTCCTTGTCGAAGCTGGCCTCGCTTCCCTGCGCGATCTCGACCTCTCCAACAATCGCATCCAGTTCGTAGAGGATCTCGCCCCTCTCGCCCAGCTCAGGCTTGTCTCCCTCGATCTCTACGAATGCCCAGTGACTCGC…
>Monodora_DN35054_39288_Q9FFK1
ATGGCAAGAAGCAGGGATAGGACTGATGATTTCAAGGACACTCTGCGCTCTGTTGCTCTCTCCCTTGGATACAACGAGTCCAAAATGGCAGCTATATTGGCATCTATGATAATGCACAAACCTCCACAGAAGTCACCTTTTACCAAAGCTGCTCTGAAGACGCTTGAGAGTATTGAAGAATTAGAACGCTTCATTGTTAAGCATCGGAAGGATTATGTTGATCTCCATCGCAGTACTGAACAAGAAAGGGACAGCATTGAGCATGAAGTTAGCATTTTCATAAAAGCATGCAAAGATCAAATAGATATCCTGAAGAACACAGTGAATGATGTGGGTACACAGGGGGGCTCAAAGACATGGCTTGGCGTGCTGCAAGACAATTCTCGTGCAGATATCATA…
>Monodora_DN35121_39839_O23476
ATGCAGGTGCCAAACACAAAGGAGTTTTCTCAAGATTGGAGTATCAATCAAGATCATCTATTAGTGGTGCTGCTTCATTTAAAAATCTACTTGCAAAACTGCCTCCTCGGGTGCACTCCGTTTATTATCGTGATGAGATTGGAAACATCTCATCTTCTCATTTGCGCTCAAATGCTCAGAAGCAGTCAGATCTTGAAATTGAACCACGATACCCTTTATTCGGCGGTTGGAAATCCACATTTGTCATTGGATATGGGCTACCATTGCAAGATTTCCTGTTTGAGTCATCTGACGGCAGGCGTTACTTAA
>Monodora_DN35169_40159_Q9FGT3
ATGGCGAAGTACGGCGAGGGCGACAAGCGCTGGATCGTAGAGGAGCGCCCGGACGGTACCAACGTCCACAACTGGCACTGGGTGGAGACCAACTGCCTTGAATGGTCCCGAAAGCTTCTCTCCGAGCTCCTGCAGGATCTCCCAATCCTGAGCGGCGAGTCCAACATCTTCATCCGCACCAAAACCCTAGAGAAGCTCGACGGCGAGGCTTACGTAAATGTCAGGAAAGGCAAGATCATCCCTGGCTACGAGCTGAGCCTCACGCTTAGCTGGGAAGGCGAGGCTCGGAATGCCGACGGAACGATGCTCTTGAAGGTGGACGGGAACATCGAAATTCCCTACATCGCTGATGAGAATGCGGACGAGGATCCCGAGCTGAAGATCACCGTCAATGATGAT…
>Monodora_DN35203_40618_P41127
ATGGCTTCCACGTCCATGCCCTTGGAGACACGACAAATGGCTGCATGTCAACTGGGCCACATTTTAACCCTGCTGGCAAGGACCATGGTGCACCTGAGGATGAGAACCGCCATGCTGGTGACCTTGGCAACATTACTGCCGGTGATGATGGGATTGCCACTTTCTCCAAGACTGACAATCAGATTCCCCTTTCGGGACCGAACTCAATCATTGGAAGGGCTGTGGTTGTTCATACTGATCCTGATGACCTGGGAAGGGGTGGGCATGAACTCAGCAAGACCACTGGAAATGCTGGTGGCAGATTGGCCTGTGGCGTCATCGGGCTTCAGGGTTGATGTCGTGCTGCTGCAAGCTAGGGCTCGAGTCACGCACAATGTGGATGATGATGCACTGGGAGTT…
>Monodora_DN35241_40962_Q9SUA7
ATGTCAGTAGGCCTCAAAGTGTACCCTTCTCGGCACACCATGCATGCAAGACCATTCTCTTCTTCTTCCACATCTTCCAGGCCTTCAATGGCTGGCTTTGAAACAACTATGCGCTCACCCCCATCTGATGTCACCTCCTGCCTCATTCCAAGTCCCAGCAGCAACTGCTCCCTCTTCCTCAGAGCCCGACGACGCATCTCATCTCTGGTTGCATGGCGCAACATATGGACCTTCTCACCTAGGAACCCATCGCCTTTACCCTCCTTATCAGAAAGACAATCTAGTAAGTTCTCAGCCCTTGCCCCTATCTCATTTTCTCCAGCAACACTCTCCAAAGCGTGCAGCAAGGGTAATATCCCACCTTCATCAATACACTTCTGCATGGCCAAATGCCCTCTC…
>Monodora_DN35395_42481_Q8GWT8
ATGCCAAATGCTTGTTCTCTAATTGCCCGGGACCGAAGTCTTGGAGCTTTAAGAAACCTGCGGCTTCCAAACCACCAATTGAGTTTATCTCGAAGAAGTTGTGTCAAGCAAAGCAAAATGGAAACTGGCCATTGTGATACCTCACGAGGTTGTTTAATTGTTCTGGAAGGATTGGACCGTTGTGGAAAGACCTCACAATCAAGCAGGCTGGTTACCTACTTGGAGGGTAAAGGGCTTTCTGTTGAATCATGGAGGTTTCCAGACAGAAGCACCCGGGTTGGTGGGATGATATCTTCATATCTTGCCAGTAATGCACAGCTGGATGATCAAACAATTCATTTGCTTTTCAGTGCAAACCGTTGGGAGAAAAAGCCATTGATGGAGAGTAAGCTAAAGAGC…
>Monodora_DN35474_43044_Q8L7T7
ATGCCCACCTCCAGAAGTGATACCGCCGGCACCTTCAGTGCCACCTCTGGGCCCCTGCAGTTCTTTCGTAGGAAATTATACCCAAAATCAATTGCTAAACGCTTGAAGATGGATGATCCTTGCTTGGCTTTCACATGTGAATGCCCAAGGATGAAAGCAGTTCCTGAATTCTGTGCAGCATACAGCTCCTCCAGCTCTGCCCTCACATCTGCATTGCCTTCTTCCAAGTTGCTCTCATCCAGCATGAACCTCACCCTCCTCTGTTGGGTGCTGCCAACTGGCTCCATCTCTATCATCTCCCCAACGCTTTCCACTGTCTGA
>Monodora_DN35472_43056_Q9LIB2
ATGCATTCAACAATTGATAATAGGATGTCCATGAAGGGGAAGAGGAAGGCAGTTGAACCCCATAAGGCGACTCTTGACTGGTTAGCATCCTTTGTTGCCCAAGAGAATCAAAATCCTTTGCATTTCCTGCAAACACAGACCTCCTTTCTGCTTCAGACAAATACTTTGCCACATACTCCATTCCTGTGCTATCTGCTTTTACAGAAGAGGGGTGTTTTGGATCCAATCCCAACAGATCATCCATTCTTTTTGCTTTTGCCTCTTGAGTTAATTGCCCATAGTAGTCATACAGTTGCCCCCAAAATTCATCAAGAATGGCAGCTAGTTGACGCCTTGCTGCCCGACCCAATCCAGCTGATCTAG
>Monodora_DN35476_43083_Q9LPW7
ATGATGTCTAGATCTATCTTCCATCTCATCTCTTCTTCTGTCTTTTTTCCTGTTACCATCTTCTTTCCCATTCACAGGCTTCACCTTCTCAGTTTCTTTCCTTGTATCCTTCTTCTCACCATAAGAACTTCTTGGTTCAGATTCCCGAACTTTCCCCTTCTCCCTAGAGCTGTTATTCCTTTCATCTACCCCCTTTTCATTCCTTATGTCTCTACCAGACCCTTTCTTGGAGACGCCAGAATCAGAATGCTTCTGGTTTGTCCTTACTTCAACAGCATTGACCCCTTGAACAAAATCTTTACCAACTGA
>Monodora_DN35641_44590_O24495
ATGAGCGGCCTTATATGCCCACATGCACTTCTCAATTCCGATAGTCAAGAGAAAGCAGTCGTCAGAAATTCGGAAGTCATGCAGAGCAGCTTTCTAGCCCGAGACGCTTCTGTGCCGGCGGAATTCGCAGCCGCGGGACCTTCGTCGGTCCGAAGAGTCGGGTGGGGGAAGGGAGTCTTCTGGGGAAGAAAAACCGCAGCGGTGACGGTGAGAGCTAGCCAGACGGCGACCGCCGAGCAGGCTCGCCATCGGCGGCTCCAGAACGTGCAAGGCGAGTTCTTCGTTGATAACAAGTGCATAGATTGCGATGTCTGCCGCTGGATGGCTCCGCAAACATTCGACCGAGTCGATGGGCAATCCGCAGTTTTTAAACAGCCAAGTTGCCAGGAGGAAAGGCTG…
>Monodora_DN35689_44947_O82231
ATGACAGAGTATTGGGTTAGCCAAGGAAACAAATGGTGTGACTTCTGTAAGATCTATATAGCAAACAATCCCCAGAGCATCAGAACTCATGAACTTGGTCAGCGTCACAAGGACAATGTTGCTAATAGGATTGCTGCTATCAGAAAGGAGAACGCTTCCAAGGAGAAGGAGCAGAAGGAAGCTATGCGAGTAATGCAACAAATTGAAGCAAGAGCTATGAGGAGCTATCAGAAAGATCTAGCATCATTTAAGGAAACACAAAATTCTTCAAAGGCTGGTGCCTCAAATGCCTGTGACAAAATTCCAGGAACAGCTAAACCAGGATCAGGAGACGGGTGGGACTTTGACAGTGCTTCGGGTTATTACTACAATCAGGCCAGTGGGTATTATTATGATCAA…
>Monodora_DN35725_45357_Q9LSX4
ATGAAAAAGCACCAACACAGATCTCAAGCTCTTCTTTCAGTCAGTGGCAATCCAACATTCAAAGAAGAAGAGGAAGAAGAAGAAGAACTGTCCCTTTGGGTGGCACCAATACCAACATTACTACTACCATCACAAGGATTTTGCAACTTCCCCTTCTTAGACCACAACCAGATCTTAGAAACGGAGAGGCTCTCACCTTTGCTAGCCTTATGCAGCTTCTTACCCTCCAAATCAGCTTCAACTTCATTGCAGCCTCGGCTTCTGAAATTTTCTTTCTTCCCTTCACCACCAGCACTCTCTCTTTGGCTCAAAGCTACTCCCACTTGCAGAGTTGAATCCCCAAGGATATACTGA
>Monodora_DN35738_45530_Q9LNX9
ATGACATACTTAACTCCCGCATGCCATACACTCATCTCTGTTCTCCAAGGAACAAACCACCTGTGCCATTTTGGCTTCATCATCATCATCACCTGCTCGCTTGGGCTTCTTGATAACAGAAGTGTCCACAGTGAATTTGATTGCATCAGCAGCAGCACGAGTTCGCAGATAATACATCCCAGTTTTCAGGCCCCGAGACCAAGCATGAAAGTGCAGGGATGTAATTTTTCCAAAATTAGGTTGATCCATGTGGATGTTCAAACTCTGGCTTTGATCAATATAACACCCACGATCAACAGCCATATCGACCAGCGTCCGTTGCTTTATCTCCCAAACAGTCTTGTAAATAGCTTTCAGCTCATCTGGAATTTCAGGAATATTGAGAACTGA
>Monodora_DN35816_46273_Q8RY06
ATGGATTCAGATGAAATGGATCAAGAACCAACTGCTGGAACTCCTCTCAAGGAAATTCATCTCTGTCAGAGCCATTTCCCTGGTGTTGTGAGACAGAAAGCTTACATATTCAATGGATTAGGGAATTACTTTACAAAGGAATGGGATCTTGCAGAAGGAAGAGGCAATGAATTCTGTTGGTATCATGTGGAACTTCCCAAGGGAAATCTGAAGCTTTCATTGTCTGCACAGTATCTTATTGATGTTCTTTGCCCTCCACTGAAACTCCAAGATATTCTTGCACTTGTTACCAATGGGCCTTTTTGTGGCTATGTTGATGGGGCACTTATCTTTCGGGTGAATTCTCCTGGACCTGCTCCAAGCAAGTTTACCCTCAGGCTTGCGGCTAGAGTGACTGAG…
>Monodora_DN35819_46309_P05466
ATGGTGGCTTTTAGAGGGGGCGACCGGGCGATAGAGAGAGAGAGAGAGCGCGCGCGAAGCAGAGAAAAGATGGCGCAAGCTGCTAGCATCGCTCCCAGCCTGAAAACCAGCCGCAACCCAGCGGCGCGTTTTCGTAGTGGCCAGAAACCCACAGCTCTTCCGCCCCTGTGGGTAGGATCAGAAATTAAGGCGGCTTCTCTCGGTGGCTTGAGGATTTCGAGGACTCCCAAGAGTTTCCCTGCTGCTGCCCCGGTCAGGATGTCGGCTTCCGCGGCAACGACGGAGAAGCCATCCACGGTTCCGGAGATCGTGCTGCAGCCGATCAAGGAGATCTCGGGAACCATCAAGCTTCCTGGATCGAAGTCGCTGTCCAATCGAACTCTTCTCCTCGCCGCCCTC…
>Monodora_DN35819_46312_O22155
ATGTCATCACTTTTTAACAAGTTCTCTACAACAGTAGTTCCCTCGGAGAGGGCGGCGAGGAGAAGAGTTCGATTGGACAGCGACTTCGATCCAGGAAGCTTGATGGTTCCCGAGATCTCCTTGATCGGCTGCAGCACGATCTCCGGAACCGTGGATGGCTTCTCCGTCGTTGCCGCGGAAGCCGACATCCTGACCGGGGCAGCAGCAGGGAAACTCTTGGGAGTCCTCGAAATCCTCAAGCCACCGAGAGAAGCCGCCTTAATTTCTGATCCTACCCACAGGGGCGGAAGAGCTGTGGGTTTCTGGCCACTACGAAAACGCGCCGCTGGGTTGCGGCTGGTTTTCAGGCTGGGAGCGATGCTAGCAGCTTGCGCCATCTTTTCTCTGCTTCGCGCGCGC…
>Monodora_DN35864_46679_Q9LUW1
ATGATCGGAATGGAGAGGAATAGGGAGAGCAGAAGAGGGACAGCTGCAATCTCTGGAAGCTTCTCATCCTCCCGCCGCAGATCTCGGGGCAGCGTCTATCGGGAGTCTCATGGGGTTTCCGAGGCGGAAGACGGGGGCAACGACACGGTGACCAGGGATCGATCAAATGGGAAGGATCGATCTAGCCGGAGGAGGAGACTAAGCAGTTCGAATGAGGGCTTTCGTGTCGACCGAGATGATATTGTAGACGGAAGCTCAGAAGAGAGCCTAGACGAAGAGCAAGATGAGGAAGACGAGGTTATACGTCGGTCTGGAGGTTCATCGCGCCAGTCTAGCAGAGGCAAATCGCAGTGGAAGGGATCTGACGAGGTGATTGGTGTTTCGGTTCCACGGAAGGCT…
>Monodora_DN35863_46854_O04335
ATGGGTGAGAAGAAAAATAAGAAGTGTCTAATTGTTGCCCCTTTTGAGTGCGCCTGGCGTAAGGAATTGCGGTTCCAGGAGGCAGGGCGCGGGTGCGTGTCTTTTGAAGCTTCTGCTCACAATGATGTCACCGTTGTGTTCAGGGAGCAAGTTGGTAGTCAGCACTACCATTACAAAAGGGACAACAGTCCCAATTACACCATTATTTTTGGTAGCCATCGGAATCGATGCCTGAAGATTGAGGTGAACGGAAAGACTGTTGTTGATGTCGCTGGTGTAGGCCTCTGCTGTTCCTCTGAATTCCAGAGTTATTGGATTAGCATATATGATGGGTTGATTTGTATTGGTAGCGGTCGGTACCCTTTCCAAAATCTTGTCTTTGAGTGGCTTGATACCAAT…
>Monodora_DN35948_47490_Q9FGD5
ATGATGGATATTGAAGACAATGGTTGGTCAGGAGCTATTTCCTCTGTGGTCTCCAATTCTGAGACTGGGGAGCCAAGCCAGAGAGAATATCTGCTCTCGGTGGAAGATGCTGCTTGGATAGATTCTTGCCTGATATTAAATCCTGAAATATCAGATGATGACTGGGTTCCACTGAAAGAAGCTTTGCTTGACATTATCAGCAGTTCTGTTTCCTTGGGTCACAGGCAAGCCGCTGCTTTGGTAGGCAGGGCCATCGCCCAAGCAGGAGACGATATTGAGATGAAATCTGAAGAGGCAGATGCAATGCTGCTACGAGGCGATTCAGGAGACCCAATTTTGATAAACCCCTTTGACCGAGAGGATATTGAAGTTGAGGTTGCTGCTTTGTCTGCTGAGAGC…
>Monodora_DN35962_47597_Q8GXA6
ATGGGGGCCCTCGCTCCTTATCCTCCCTGGATTCCAGAAGACGATCTCCTATTGAAGAATGCTGTTGAGGCAGGGGCTTCTTTGGAGTCGCTTGCTAAAGGAGCAGTATGCTTCTCCCGCCGATTTACCATTCAAGAATTGCAGGACCGGTGGCACTCTCTGCTATATAACCCAGATATTTCAGCAGAAGCGTCTGCCCGTATTCTTGAGATTGAGTTATCTGTCTCTAATCTTTCAAAAGCCAACAGATCTTTCAATGTCAGGGGAAAAGAATGGAGACCACGTAAAAGAAAAGCAGACAGTGTTCGGAGCCATTACTATGCCATGCGAAAGAGATTTTGCCAGGAGCCTTGTAATTCTGGTGATCTTGATTTTCTTATGCCAGCTGTTGCACATTTT…
>Monodora_DN36022_48299_Q9C6R8
ATGGCAGTGGCACTTGCTCCAGGGTTGTCTCGGAAACTGAAGAAGGTTCTGGAGTCACGCACAGACACTCCAGATGTGCTGGCCTCCTTGAATACTCTATCCACCTTCTACACAGAAAACACACAGCAGGCGCGTAGGAATCTAAGATCCACAATTGAGAAGAGATCTCTATCCATTAATCATGAATTCCTCCTTGCTTCTGAGGCTGCTCAACAGGCATTGGATAGAGTGGAAGAAGAAGTCAATGCCTTGGCTGAGTGTTGTGATAAGATTGCAAAGGCACTAAGTAGCTGTAATACAGCTACAGGAGATATCATAAATACAACAGAGAGGCTTAAGCAAGAACTTGAGATGACCACCCAAAGGCAAGATATAGTATCATGCTTCCTCCGTGATTAT…
>Monodora_DN36158_49870_Q8GYM8
ATGACTTTGAGCCAGCACTCATCCCACCCAAGACAATTCCCGATCCAGATGACAAGAAGCCTGAGGATTGGGATGAGAGGGCGAAGATTCCAGACCCTAATGCAGTTAAACCAGATGACTGGGATGAGGATGCTCCAATGGAGATTGAAGATGAGGAGGCGGAGAAGCCAGAAGGATGGCTGGATGATGAGCCTGAGGAAGTTGATGATCCTGAAGCCACCAAGCCAGAGGACTGGGATGATGATGAGGATGGTGAGTGGGAAGCTCCAAAGATTGATAACCCAAAGTGTGAAGATGCTCCTGGTTGTGGTGAGTGGAAGAGGCCAATGA
>Monodora_DN36165_49965_nomatch
ATGTCTCCAATTTCCAGAACAAGAAGCTGGATGCCTTTTGCCCATTCATCAGTGAAACCTTCACCAGTATTTTCTAGGCTAAATTTCTGGAAAGAAATTTTGCCACTGCTGTGGATGCTAACATCGAGAAGTTTCTGCCCATATGGGTCCTCCCAAGCAAAGTTTGCTGTCGACAAAGGCTGCAGCTGGAGCCAGGCATCATCACTTAAGCCAGACTGTCGAAGGTTGATGGTTATACTCTTTGTTCGGTTCTCAATTCTGATAGGACCATTCACTGATCCCAGACGGAAAACAACTAAGAACCGTGATCCCTCCTCATAG
>Monodora_DN36283_51350_Q9ZPX5
ATGATGAATACTAGCTTGATATTGGTTCTTTCAAGCCTGCGAGCAAGGTACATGCAACTCTTTGAGGCATGTTTTTTAACTTTTCAGGTTAGCACCATGTTAAGGCACACATCATTGTCATTAGTTACAGGCTTTATAAGTAACCTGCGCAGCAATGATCAAGTTTCATCTATCTTTTGGTTAATGCATTCAGATCTTCACGAACTCAGGGCTGTTGCAGCTCTTGACTACACATCGACTGTGGTTGCCAGTTTAGACCCACTAAACCAATCAACTGATGAACAAAGAAGCTGTTCAGAGAACGTGGCCCTGCTTGAGCAGGATTTCAAAAAAGGAAAATTTAATGTGCGGATGAAGCGGAGGAATGGAAGAGTGAGAGTGATGTGTGAAGATTTTCAT…
>Monodora_DN36343_52028_O80611
ATGGCGTCCAGCAAAGACGATAGTGGCATCGCCCTAGAACCATCGACAGCAAAGAATCTGTATAAGGATCCTGATGATGGAAGGCAGCGCTTCTTGCTTGAATTGGAATTTGTTCAGTGTCTTGCTAACCCTACTTACATTCACTATCTAGCTCAAAATCGATATTTTGAAGATGAAGCTTTCATTGGCTATTTGAAATACCTTCAGTACTGGCAACGACCTGAATACATAAAATTCATTATGTATCCTCATTGCCTGTTCTTTCTTGAGCTTCTCCAAAATTCAAATTTCCGTAATGCAATGGCACATCCAGGAAGCAAGGAGTTGGCTCATAGGCAACAGTTTTTCTTCTGGAAGAACTATCGGAACAATCGATTGAAGCATATTTTACCACGTCCT…
>Monodora_DN36372_52388_Q8RY09
ATGAAAAGTGCTTCCATCAGGAGAGACAGACAATTCATCCATCTTTTTCAGCAACTGCATTACACTCTTCATTTCACCTGCTCTGCAATAAGCTCCAAGCAGTGTGTTAAACATGACCAAGTCATATTTACCATAGCAAGCTTCATAAGTCTGGGCAAGTTGTTTTGCTTCTTCCACAAGCCCACTTCGGCAAAAGGCAGAAATAATGATACTGTGAGAATAGCCATCAGTTTGCACATTTTTGTTCTTCATATATTCAAAAATTTCTTTTGCCTCATCAATATGCCCCACTTTTGCAAGGCCATCCATCAACAAACAGTACGGAATCTCATCATTGGCATAGCCCATCGCTTCAAGTTCTCTTAA
>Monodora_DN36374_52422_Q8W1E6
ATGTTGGAGAGAAGCAGGAGGCTTTCAACACCCATGTCTTCAAATCTCTTGCACACGATCAGGATTTCATCAGGCGGCAGATGTTCATTATCTGCTGTTGTTTGGAGCTTGGTTGGCTGCATTCTCATGATTCATTTCTACTCCCTTACACAACACCATGAAAAGGAAGAGACTCATATGCACTTGAATCGTTTTTCACTGATGAGAGAACTTGAAGAGATTGAGGAGGAGAACTTCCAGCTGCAGCCTAGAGGCAAGCGGTCCCCACGAGCTGCAAAACGGAGAGGAAATAGAAAATCATCTCTGATTGATGAATTCCTTGATGATTCATCTCAGATCAGATTACTGTTCTTCCCTGATCACAAGACTGCTTTTGGCCCAACGAAATCCATGGCAAAT…
>Monodora_DN36459_53458_Q9M090
ATGCCGCTTGGGCAAAGACCGGGAGATAGGAGTGACTCCCGTTACTGTGGGGTCGAAACGGATTTCGATGATGACATGCCTCAGGTTTTGGCCTCTAATCTGGGTGCCGGTTTCGATTTCCTTGTTGCTCCTCTGATTGATCCTAGTTACAGGCCGAGCTTGGTAAAAGATGATGGCAATGGAGTCAGGATTCCGCCATTTGCTGGGTCAGACTTAGTGATAAGCCCTGCACAATGGAGCAGTCATGTTGTGGGAAAAATTAGCTCTTGGATTGACTTGGATTCAGAAGATGAAGTACTTAGGATGGATTCTGAAATTGCCCTGAAGAGAGAAATAGCATGGGCTTCACATCTTTCCCTGCAGGCTTGTCTTCTTCCTGCTCCCCATGGAGTATCTTGT…
>Monodora_DN36578_54905_Q8LBB6
ATGACCTTTGCAACAATGGATGTGAAACATGCACCATTTATGCCTGCGAGGCTGAAGACTTCGATTGTGTGCTCTCGTTATTTGCCTCTTTCAGTTACTTCACACAGTTTGAGCATCAGGAATTTGTGGGGAGTTCATCAAGAAAAGAGGTCCAGATCATTGCGAGCTGCAGGAGAGAACAGTGGGCACCTGTCAGCTGTGTCCACCTCATTTCTTAGTGGAGACACTGGTAGCATTGCACATGCAATTTTGACACTGCCTAGAAAACATGTAGAAGGACGCAAAGCATTTAGAGGTCCTCGAGCAGAGAGGACAACCCCAAAAGGATTTCAATACCCAAAGATGACTAGAAAGCCGAGATTTTGGTGGCGGCTCTTAGCCTGCCTCCCTTATGTCATG…
>Monodora_DN36585_54999_Q9LIC1
ATGGCGAGACATTTCCTCTTGAAGAGAAGTTTCAAGTGTGTGAATGTATTGCTGGCAAGCCTGCAATTTTGCCTCCATCCCATCTATGTATGCCTCACACCGAGCAACTTGCTCTTCCTTCTCTCTTTTTTCACCTTCTGTTTGTCCAACAGTTTCTGTCAATCGTCGAACTTCATCTTCAAGAGATTGCCGAACTTCCTCCCTAGTTACTGTTTCCGTGGCATAGCGCTTCAACTCTTCATCAAATCTTTTACGTGCAGCTTCCGCATTTTTCAGTCTTTCAGCAAGAGCATTTTTCTCCTTCACAACTCTCTTCAACTCATCTCGTTTCCGAGACTTCAATTGTGA
>Monodora_DN36634_55731_Q8H0V8
ATGGGTTCTGATGATTTTATTGAGCTCAATCAACCTGGAGTCTTTAATGGAGTTGAAGATGATGGGCTGAATGATGCAAATTCTTGCCTTGGTGAAGCCATCTTGCAAGAAGGTGATCCAGAGATTCAAGGTCGTGTTACCAATTCAGAGTCAGAGAAAGATGGCACTCTGAGTGGAGAGTTGGAGCATTCGGAGGTTGGCTGCCGAAGTGAAGATGATGAAGAGCCACAGACAGTGGATCATGATGGGAATGTTGCCTCCAGCCAGGATCAAACTAATGTCCTAGAAAATGTTGAATTAGCCACAACAATTACACTAATGCAGGAGATAACTGAAACCAAGTCTGGACCAGTCAGCGAAAATGTTAGCATTATTAAAGACAGTGTTATGAGTGATAAA…
>Monodora_DN36680_55982_Q9SD21
ATGAAGCTCGACGTCGACGCTCTTAGATATCTCAGTAAAGATGATTTTAGAGTTCTCACCTCCGTTGAGATGGGAATGAGAAATCATGAACTCGTGCCAGCGGATCTCATCGACCGAATTGCTGGTCTCAAGCATGGAGGGACATACAAAGTTTTGAGGAATTTATTGAAGCATAAACTGGTGCATCATGACTCCTCAAAATATGATGGGTTTCGGCTGACTTATCTTGGATATGACTTTCTGGCAATAAAAGCTCTAGTTAATCGTGGTGTATTTGTGGCTGTTGGTCGCCAACTTGGCGTGGGAAAAGAATCCGATATATTTGAGGTTGCTACAGAGGATGGCACAATTTTGGCTATGAAGTTGCACAGGCTGGGAAGGATATCTTTCAGGGCTGTT…
>Monodora_DN36677_56023_Q8GW74
ATGGGGGACAAAGCATCTGAAGCTCCAAAGAAGATGAAATTTGCACCTAAAATTCCTGCCCGTAGAAACCAAAGAGTCATTGAAGCCAAGAGGGAAGCATCTAGGGATGATGATCCTTTGAATGAGGAGTTGCTAAAGCGTGTCAAGGAAAATTTCGCAAGGAGCAGACCGATAATTGATAAGAAGTTGGGAACAGAGCAGGTTGCTTCATTTGGTCCTTCATCTGCAAGAACTTACGCAAGGTCCTTCGGCACTTCCGGTGACTCAAGCAGCAGCAGCAAAAATCAGCATCTTTTCACTGATGGTAGTAATGAGTCTTTCGCCCAAAGAATGGAGAAAGAGTACATTGAGCCTTGGGATTACTACTCATACTATCCTACTGTCCTTCCTTTGAGGAGG…
>Monodora_DN36704_56511_Q9CAA0
ATGACATCCCCTACAATTCAATTAATGATTGTCCAATCATTATCGTCAAGACATGAAGGCGAAGCAACCTCTGATTTCCCGAGTTTCAGCTGTTTCTTGCCAAACAAGGACGACTTGCTGTCAAAAAACTGGGAAAACACCCGTGGTTGGTTGTCGTTTGAGTTCTTCTGGTCCTTGGGGGGTAGTTTGCATGGAATTTGTTTGTTGTTTCCCGTGAAGCTGAGGCTAATTTTCAGAAACCGGCGCTTTGGTTCTCCAGTGGCTTCTACGGATGGCTTCCTGATTGTCAGGCCTTCTGGATTAAGCAAGATTGACTCCACTGTTTCATACACCTGGCAGAGATCATCAGTGTTTTCACTGCATAGATCACCCTGA
>Monodora_DN36828_58273_Q8RWX6
ATGAAGTCAGCGAATTTTCCTGTGGAGCCACTTTTAAGCAACTCTTCATTTGGGAACAACATAGATGTTGCTTGGACTTACTTTCTTCTGGACATTCCTCATGGTGCAGCTGGTGCAAACATGCACATTCAGATGGTATCCGATGAGAAAGTGACTTATGGAATTTATGCCAGATTTGGTGGGATTCCCTCTCTAGGTACTTGGGACTACTATTTTAATGGAACGAGCAGCAACAATGGATCCATGTTTTTGGTATTGAATGATTCTAGTGAAGGGAAGGTGAACTTCTATATCTTATATGCCAAAGAAGGGACTTGGACCTTTGGATTGAAACATCTGAGTGACACTTCTGTGAAAGATCGGATTACCATGTTTGTTTCTCTTGAGGGATGCCCAAAA…
>Monodora_DN36848_58595_Q9LUM0
ATGTTTATACTTCTTTGTGGCGGCTGTGCTTGCTCTAGGCTTTTAACAGAATCATCATTCTCCTGCTCAGAATCAGTTTCTTGCTGGTCACTAGCATCATTGTTGTCAACATTTACATCATCAATTTGCATAAAATCATTCTTGCTCCCATCAATGTCCTGGTCTTCATCTTCACTGGCAAGTCCACTGCGACAACCTTCTTTCTCAGAGTCAGACTTGGATGGAGGTCCCTCAGAAGCCTCCCTTGGGAGTTCTCCAAGCTCTGGAGTAGGCACTTTTGTCTTAAATATGGTGTCTGCAGCATTGCTCAAAGGTGTCTTCTTCCTCCTCTTCACCGAAACTTCCTCATCAGAAGCTTCACCCTCATCCTTGGGAGAATTGTTCTCATCTGCCCATCGA…
>Monodora_DN36907_59214_Q9M043
ATGGAATCCAGGAAGAATTTGAAAAGAAGCTACTTGGTTAATCCAATCACATTCATCTGTGTGTTTGTGTCTGTTTCATGCCTGCTAGTTATGTTTGTTTCAGTTAGTAGACTGCCAGAAATATCGGAGAGAAACGGCTTGCAGTCGATGAGGAAGTTGAAATTTGGGAAGAAGCTGGAGGAAGGAAGACTTGGGGAGCTTGGCCAGATGGTGGTGGGAATGTTACCAGATGATCTTGCCTTCACTGTCTTCCTCCCATCGGAGGAAGCTTTCAGACGGGATGTGAAATTACAGGCTAATGAAAGCCTTGTGGAACAAAAATTTAATGATACATTTGCCATACTCACCCGGATATTAGGGTTTTCAACAGTTCCGCAGCACTTACTCTCATCTGAAGTG…
>Monodora_DN36916_59378_Q9LME3
ATGAAAGATTCCCCACAGATGGAGATTTCAACATATGGCTTTCCTGACAAGCATTCCAGCTTCCCACATGAACATCGAAATATCTTCCTGAAGTGGGATGCACCAATTCTATCTGCTTCATCAGGCTCATATAACCATCTTGCAAGGACAATTGAAGGGGCATCCGAAACGTTAGGCCCATTCACAAGCATTGCTAGATTGTTGCCAGGATTTTCATCAGAATCACTTATATTTGAATCTTCTCCACTAAGATCCTCTGAAGATTCATCAACAATACATTTTCCTACTTTGTTATCCCCTCCAGAACCTGATGCAGACACTTCCTTGGTTGATCTTTTTCTCCTCGGTATGCGATCTTTCCAACCAGGCTGTTTCCGATACTTGGACCGTACAGTGTAG
>Monodora_DN36984_60266_nomatch
ATGTGTTCATGCTTCGCAGGAGGGCCGAGCAGAATAGGTTGGATTCAATGGATATTGATAGTGATGATGATGAGTGGCATGGAAGTGATGAAAGTGAGTCTGCCACGACAGATGATGGTGAAGATTCTGTCATGGAGTCACCGATTAATCAAGGCATTCTTCATAATACTGTGCAGGAGACTGATCTTGATGAAGATGATGAGATTGGCGATGACGATTATGACAGTGCTAATGGTGGTGCTGCTGGTGATGAAGATGGACACCATGATTCTGAAGGACAACTTAGTGATGGGTCAACTCAAAATAAGTGGCTGTATGGCACATTGCAAAATGGCTCAGAGGATCAAAATTTTCAGGATGAGTCATGCACATCGTCTGAGTGTCTGA
>Monodora_DN37151_62533_O65635
ATGAGTGTGGTGAGCCTGGTCATTTTGCCCGTGAATGCCGCCTTCGAATTGGTTCTGGAGGGTTGGGTAGTGGAAGACGCCGCAGCCGCACCCCCCCTAGATACCGCAGAAGCCCAAGCTATGGTCGAAGGAGTTATAGTCCACGTGATCGTTCTCCAAGGCGGCGCAGCAGTTTGTCTCCTCCTCGTGGTCGCAGCTATAGCAGGTCACCACCGTATCACCGTACACGGGATGTTTCACCATATTCAAATGGAAATGCTGCTGCTAAAGAACGACGCCGCAGCAGGAGCTAAATCTTCTGGGAAAGCTAGTCTTTAA
>Monodora_DN37162_62576_Q9SU74
ATGAAAGGCTTGATCTATCTGCCTTGGGTGGGCCATCTGGCAGCGGAAATGGTGGATCAGGAATGGGCATTTCATCATCCACTATGGGCTGGACGAAACCAGCAGTTTCAACTGTGCTGCAGGAGAAAGATGTGGGTCGAGACCCATTGGTCTTTGCACGCCCAAGCAGTGTGGATCAGAGGCTTGGTAGCCCTAACGATGGTGAAAGTAGAGGTAGTAGCAGTGTCTACATGCCACCTAATATCAGGTCAGGTTTGGCCACACAGCAGCCGGTTTCTGCTGCAGCACGTGAGGTTGTGCCGGTGGATAAAGCTGTTGTTTTGA
>Monodora_DN37172_62681_Q8VZE6
ATGTTTCCTGTCATTTCAGCAGTCCTATTAAGAATGCTTCCTGAAGTTGCTGCCGTTTCCAAGCCAGCTGAGTCCAGCACTTTGAAGCGCAGATCACCCAATTTTGCAATGCCTTCTCGAATATCACGTGTGACATGGCCATCTGGGGTATTGTACACAAGTGCCTCTCTCCTCCGGATTAAACGGTTAAAGAGTGCTGACTTGCCCACATTTGGTCGTCCAACTAGGATAACAGTTGGAAGCAGATCCACATCAATTTTACTGAACTCCACCACTGACTTATTTCGGATACGCTTAGTTTTGTGTTCTTCAGTGTTAGCAGTAGCAACAGAAGCTAATGATGTTGTTGATCCAGTAGTTGATTTCCTTGATTCGCATCGACCTGACATAAGATCTTCA…
>Monodora_DN37212_63304_Q9FHY8
ATGGATTCCGACGAGAAACGTGAATTCTCGAACGGAACTGAACCGGATCCGCCTACGAAAGCCGATCCGGACCCTGCAATTGAGGAAGAGGCAGAGATCAGATCGAACAACGAGCAGAAACCGTCATCTTCCGACGAGACTGAGCGTTCCGAGATCCGGAACGGAGAAGGAAGTCGGAGTCTGACGATGAGGGAACTTTTGAATGAGCTGAAGGAAGATAAATCTCCAGGACTGAGCATTGCTCCGGAAGATGGAGGGGGCTTCAGTGGAAGCGGTGCCTCTGCTTCCGATGCCGAAAGACGGGGTGCCGGCTCTTCTTACAGTCAAGAAAGTTCACAACAACAAAGCATTGGCCAAGATGATGTTGCCATGAACTTGATCAACAGTGTCACTGGTGTG…
>Monodora_DN37268_64088_O80558
ATGATCTGCTGGAATATCTGTGAGTGGTTCATACCAATATGCAGACATCACAATCCCAATATAGCCACCCTGCTTAACCTGATATTTCCTCCTGTAAATGTCAATTGCAGTCGCATGGGACAATATGATATTATGTGCTGCAATATATGGTTCTATGGCAGAGTTTCCAGTTGTACAGTTGCCAAATGGTGCAGAACAATGGGCAGGAGGGTATGTGCCGGTGATGTAACCATATTTCACCACAGGGTTAGGCTCATTAAAGGTAACCCAATACTTCACTCTGTCACCAAATGCCTTGAAACATACTTCAGCAAAATATGCAAAATCTTCTCTGCAAAAATTTTATTAACAACACAATCAATAAAGGTTGATATGATTGTGGATACAACACCTGTGCTT…
>Monodora_DN37365_65530_Q9FN29
ATGGAGGAAGACATACGATTGGAGATTACCAAAGCTAGAGTGTCAAATCTGATAAAGAGGCATGAAGGATTATCAGAGCGCCTCTCAAGGGATTCAGACAAGTTAGTTTTTGAGCGCTTGCAAAAGGAATTTGAAGCTGCTCGAGCTGCTCAGACTGAAGAGATAACTTTGGATGGTGAAGAATGGAATGATGGGCTGTTAGCCACAATCAGGGAGCAGGTTCATATGGAAGCTGATAGGAAGGCGATGCCAGGGAATGCAAGCATATTACCAGATCCTCACTATAATGGGAAAATTACCTATAAAGTTGGGAATAAGGTAATATGTTGTTTGGAAGGTGCAAGAATTGGCATCCAGTATGAGACGTCATTTGCTGGAGAACCATGTGAAATATATCAT…
>Monodora_DN37452_66788_Q9LND4
ATGATGCGGAGTACAATAGCTACTTTCAAAGAGAACCTCTCTCAGATCGCTCTTGATGTCCAAGACGCTGCCGAAGAGCTCGAGATCTACAGATCTTCTTCTACCGAAGATGCTTCTGTTGCCGATCGCCGAATTTCTTACCGTTTTGCCCAATCCAAATCACCACAGGCCACCTCCCTCTCCAACGGAGTAGACTCCGCCTTCAGAGCTGAGATCGAGCAATATAAAGCAGAAATTAAGAGGCTTCAAGAATCAGAGGCTGAAATTAAGGCATTATCTGTCAACTATGCTGCTTTGTTAAAAGAGAAAGAGCAAGAGCTGACTAGAGTGAATGAAGAGAATGGCTTGTTGAGGAAAAATTCAGTCATTACAAATGCTGTTGGCCATGCATCGAGACAT…
>Monodora_DN37476_67079_Q940G7
ATGTTCACCGTGATGCAGCTCAAGAGAGGCAAGCACAAACAAGTAGATTGTCTCGTGGAGCTGGTTTCGGTTCTTCAGGTAGGAGAGGACAATCAACTGATTACAGCCAAAGAGGACCTTCCATGTTATCTTCCCCAGGCTCGCAGCAGGCAGGTAGTCTCCGTGGGTTGCCACCTCAGGGGCGTGGCTATGGAAATCAGGATGTTCGGATGGAGGACAGGCATCCTCTCGAAAGCAGGACTCTCTCTTTCTTACCACAGAGGTCAGATGATGATTCTATCACTCTTGGTCCCCAAGGTGGCCTTGCGAGAGGAATGTCCATCAGAGGACAGCCATTTATGTCGGGCATGCCCGTTGTTGATGGTTCTTCTGACCCCAGAAGAATGGCATTGGGACCAA…
>Monodora_DN37489_67234_Q9S7I6
ATGCTATTTATTATAGTATCATCTCTAAAAAATACAACAGGGTCAACTCCTCTCCACTTGCCTTGCATCTGTAACCTTCCCTTGTCAACTTTCCGTCTTTCCACACTGCTGTCCTCATTTTCACGTGAACTTGCCTCCAGTTTATACTTTTCAGCAGTTTCCTCATTCGCTTCAACTTCTACGGGCATTACTGATGTTCCTTCACCTGGTAAATCAGCGTCAGAAGCTGATCCTGCAGAAACTAATTTCTCAGAAACATCTCTTGCTGAACCCATGTCTGAGTTTTGCTCAGCATCATCTCTTACTGAACTTGTCTCTGATATATTTTCAGTACTTCTGCCTGATGATTTCTTGGATGACAAAATTTCCTTGGGACATGATTCAACAAGATTCTTTGGG…
>Monodora_DN37513_67637_Q9SAE9
ATGAAAGATGAAATAGAAAATGAACATAGGGAAGAAAATAGATGGAGGGAAAGAGAAGAAGACAAGGAAGAAAATGAACCTAGAGCTCATAAAAGGAAGCTGTTTGACCATGACCCTAGCCTTATCGCTGCCCATGCAAGTCTTAGAGCCTTGAAGAGACTAGCAGGAGCAAAGATGTCTCATGCATCATCAGAATCTAGTGATGGTATTCTTTCAAATGCAGATTTTCAACGAATTAAACAGCTGAAGGCAAAGAAAGATGCAAGATTGGCTCTGGCTCAACATGGTCTGATAAAGAAGGGTTCAGATTCAAATCTATCAGGTTTTAAGATTCCTAGCTCTGAGCAGCTCAGTGTAAAGCGTGTGGATCCTTCTAAGCTTGAGGTGAATATTAGAAGA…
>Monodora_DN37562_68332_Q8L975
ATGAAAGGGCGTTCGCACCACCGGCTTCCGATCTCTGAGCCCCCCGATGACTGGGGCGACGGGTCTTGGACGGTGGATTGCGCATGCGGAGTCACCTTTGATGATGGCGAGGAGATGGTGAACTGCGACGAGTGCGGCGTGTGGGTCCACACTCGGTGCTCCCGCTTTGTCCGGGGGGAGAAGTCGTTTGCCTGCGATAAGTGTAAGGGACAGAGGGGCAAGAACAACAATGACAACAGCGAGGAGACAGAGGTTGCACAGCTGCTCATTGAGCTTCCCCATAAGACGGTTCACGTTGGCCCTCCTCCAGTGCCGGACCCACCGCGGCGGCGATTCAGGCTCTGGACTGATATTCCTATGGAGGAGCGGGTCCATGTCCAGGGTGCGCCTGGTGGTGAT…
>Monodora_DN37565_68487_Q8VYT7
ATGCAAATGTATTTCTTGTTAATGATCTCGAAGATCCTCTTCAGAGAAGTCTCTCTTCATTGGAGCTTCCTAGGGCTATTTCTTGTTCAAATGGTACATCCTCAAGCATTGTGCCAAGTGCAATTCCTGCAGAAGCTTCTCAGAGGATCAATGGGGATGGTCGCGATGCAGCTGTGTCCGAATATAGTCGGCGGCATTGACAAAAGACTCATGATCCCACTCGTGATCTCTCAATTCAAGTCCTGGAGAAGTTTTCTCTGGTTACAAAGTTCGCCCGTGAAACAACTTCACAGCTCTTTCGCGACAATCATAATGATGGCCTTGCTACCTATGATAGGAAGCACGAAATCCACTCTGTGCCAGCTAAAGCACCTGGTAGTTCTCCTGATGTCACACAAA…
>Monodora_DN37645_69765_nomatch
ATGAACCAGAATATGAGCCTGAGGAAGATATTGGGGTGGAATATGAGGAAATTGAGGATGAGGATGGTCAAGATGAGGATGAGGATGCTGAGATGGAGGTTCAAGAGGATGCTGGGGAAGAAGAAGAAGGCAACATGGTTGATGAGGAGCTTGAAGATGAGAGTGAGGGGGAAGAAGATGGTGAAAATGAGGAGGAACATGAAGATGTTGTCGAGGAAGAAGAACACCATGATGTTGCCAAGGAACGACGTAAACGTAAGGAATATGAAGTATTTGTTGGTGGATTGGACAAAGATGCAACAGAAGAAGACTTAA
>Monodora_DN37678_70284_Q9FNM6
ATGAAAAGATCCTTTGACCTTGAGCGTACAGCAGGATCAGAACTACGAGAAAGAAGGCGTGCAAGTGGAAGCATCTCTGCAACTTCTGCAACAGGGACCTCTAATCTCATTCTCCATCTTCCCATTGAAGATATCACACTACCCAAATGCCCAACCATGGCCCTTTTCAACAAGCCATCCCTTTCCTTGTTGGTAGGGTATCTATCCCGCGCACCAGGCATCACATACTCACCTTGGAGCTCATATCTGCTGTGTGGCTGCTGTAGAATGCTTTTTTCAACAGTTATAACATCCCCACTCCATCGAGCAGCCACATCAAGAGCCTCACCGAGCACACCGCTAAATTTTGGATGTAGGACAGATATTATTCCATGA
>Monodora_DN37672_70315_Q9FMU5
ATGAGCATGGATGGTCCAAAGTCATCACTAGTGAGTTTGATTTCTCAAAATATATCCTCCAAAAGGCATTTGGAGAGGGTCCGAAAAGCTGAGTCCGATGGATCTCCTAGCGATTGTGAGGGAGAGGAAATGGAAAATATGGACTCCAATTTAGTTGACACAAATGGCAAGAAGAGAAAGAAGGGGCAAGATGCATATTTACATAAAAGTGAAATTCAAGAGGGAAATCAGAGGAAGAAGCTGGAGAATATCTTGTTTGGATCTCTCTACGACCCTGTTCAGTTTGGGAAGGAAGCGGAGGAAGCAGCAGGAAAGAAGGACAGTGCAGGATCTGCTTTATTTTTTACAGATCGGACTGCTAATGATGATTTGCCAATTTTTGAAGAGGATGCAATGTTT…
>Monodora_DN37689_70442_Q9FJV8
ATGAAGGGCTTGCCTGAGAGAACTGTGGCTTCAAAATTCCCTGCAGGAAGTCTGGCTGATTCCACAAGTAGAGATCTTCAGTTTGTCAATTCAGATAAAAAAGCTAGCCATTCTAAGTCTTCAAAAGCTCTCTTGCTGTCAAGCTTCTTCCCTTCTACTTTCTCCATCTTTGGTTCATACTCCAGTTCATACTCTGAATCATCTTCCTCTCAAGGAAAGGAGTCTAGCAGTAGCAAATATGGATGGACAGCAGCTGTGAAGAGAGTTCTAATGAGCGGCTCAATGTGGAGATTGCAAGAGTGTATAATGGGGCTTAGGAAGGCTACTGTTTCTAGTTCCTCCAGCGAAATATGGCTTCTTGGTATATGCTATAAAGTTTCACCTGAACAGTCATCAGGT…
>Monodora_DN37740_71419_Q8RWR3
ATGGCAGATTTAGAGAACTTGCTTCTAGAAGCTGCTGGAAGAAAAGGTACATCTGGGAGAAAACAATCTGGTCGTCAGCAGTCAAAAAGGCGAAGGGAAGGTTCATATTCTGACTATGAAAGTGATTCAAAGGACGATGACTCTGATGATCCAGGATATAAAAGTCGAAAACCTTCTGGGTCCCAGGTCCCTCTGAAGAAGAGGCTTGATCCTGTGGAAAATGACGATGATACTGGTAGTCATGGAGATGATGATGACGATGATGATGACGATGAAGATGATGATGATCGTGCAGGTGGCAGTGGCAATGATTCTGACAGTGGATCCTCAATTGGGAGTGATCTGTACAAAGATGATGCTGATAGGGAAGCACTTGCAAAGATGTCTGAGCTTGATCGT…
>Monodora_DN37836_73016_Q9FF52
ATGCCGCCCAAGTTCGATCCAAGCCAGGTGGTGGATGTCTACGTCCGTGTCACCGGCGGTGAAGTCGGTGCTGCCAGCTCCCTCGCCCCGAAGATCGGTCCGCTTGGTCTGTCTCCGAAGAAGATAGGAGAAGACATTGCCAAGGAGACGGCCAAGGACTGGAAGGGCTTGCGCGTCACCGTCAAGCTTACTGTCCAGAACCGGCAGGCCAAGGTCACCGTCGTCCCTTCTGCTGCCGCGCTTGTCATCAAGGCCCTAAAGGAGCCGGAGCGCGACCGGAAGAAGACGAAGAACATCAAGCACAACGGTAACATCGCCCTTGACGACGTCATCGAGATCGCGCGCGTTATGCGGCCGAGGTCGATGGCCAAGGACTTGTCCGGAACCATCAAGGAGATC…
>Monodora_DN37839_73021_Q9LNG5
ATGGGAAATCAGAGGAGCCATACCATGGTAGCGAAGGCCACCAGCATGGATGGGATCTGGAATAAAATCATGCCCAAGTGTGTGCATCTTCATCAATGGAGTCATTCCCGCTGTGTCACCATAGTCATATGTATAGACACCCTTGGTAAGAGAAGGGCATGCCGTAGGCTCGACGGCTCGTATAACAGGGTTGGCTTTACCGCGCAGCTTCTCCCGAATGAAAGGAAATGTCAGACCTGCAAAATTGGAGCCTCCGCCGGTGCAGCCGATGATCACATCCGGGGTTTCTCCTATGGCCTCCATCTGTTTGATGCATTCCTCACCAATAACTGTCTGGTGCAGCAGCACATGATTCAGAACACTACCCAGACAGTACTTGGTATCATCATGTCTAGCTGC…
>Monodora_DN37943_74695_Q9ZVR4
ATGCCGCAAGGCGATTATATTGAGCTTCATCGGAAGCGACATGGATACCGGCTTGATCACTTTGACCGTAAGCGGAAGAAGGAGGCCCGAGAAGTTCATAAGCGATCTGCTTTCGCTCAGAAGGCTCTGGGAATTAAGGGCAAGATGTTTGCAAAAAAACGTTATGCTGAGAAGGCTCTCATGAAGAAGACTCTGGCTATGCATGAAGAATCATCATCAAGGCGCAAAGTGGATGATAAGGTTCATGAAGGTGCTATTCCTGCCTATCTATTGGATCGTGAGACAACCACAAGGGCAAAGGTTTTGAGTAACACCATAAAGCAGAAGAGGAAAGAGAAAGCTGGTAAATGGGAGGTTCCACTGCCAAAGGTGAGACCTGTAGCTGAAGATGAAATGTTC…
>Monodora_DN37997_75812_O23227
ATGCCCTTTTGCAATACCAGCAAGCCAGGAGAGGCTTCGTCATCTGCAGGCAACGGAATCAAGATTTTCTACCAGACATATGGCCGTGGCCAGACCAAAGTCCTCCTCATTATTGGTTTAGCGGGGACGCATGATTCATGGGGCCCTCAAATCAAGGCTCTGGCAGGAACCGACGTGCCCAACGAAGACGACCGTCATGATGTACCGGATTATGAAAATGAAGATGGGATAGAAGTTTGCGCGTTTGATAACCGAGGGATGGGCAGGAGCTCGGTGCCTACCAAGAAATCCGAATACACAACATTGATCATGGCAAAAGATGCATTGGCTCTGATGGATGACTTGGATTGGAAAAAGGCTCATGTTTTTGGGCATTCGATGGGTGCTATGATAGCCTGC…
>Monodora_DN38016_75958_Q8GZ43
ATGTATGCAGGGTCTGTTTCGCCTTTGCGTCAGAGGATGAAACATGGAGGATCTGCTTCTCCTCAGCATCACAGCATGCATCCTGGCTCTCTGTCACCTCCACGCCAGAGGAAATTGGATCACCACTACAGTTCTGATTTCGAGCATGCAGGTGGCCTGCATCATGGCCCTGGATATAAAGTTGGCAGAGGTCCTGGTAGATTTCGTGAGTTTTCACCGCCTCCTTATGGTCGAGGCAGGATTGATAGGTCATTTGGGAGAGGTTATGGATCCTTCGATGGACTCGAAAGGGAGCCTTCTCCACTCATGGAGGAATCTATTGGAAGAAACAATCCAAATGTATCCCCAAGAGAAGGAGATTGGATTTGCTCAGAACCTTCATGTGGGAATTTGAACTTT…
>Monodora_DN38045_76398_Q9SYK9
ATGTTTACCAACAGGAGTTCCTGTCCCAGCATCAATGACATGAACAGTGTATATCTCATCACCTTTAGTGTCTTCTGCATATGCAACCAGTTTATTATTTGGACTAACCTTGAAAACCCCAATACTGTAATATCTATATTCTTGAGCCTTTATATTCTCATCCAAGATAACATGCTCTTCTGGAGCACCTGGTCCCATTGGCATAATATCATGAACAGAAGGGGGGCCACCACCTGGGGGGATTGGACGCCTACAGTGCTGAACATACTCCTTGCCTTCCAGGGTCCTCTCATAGTAGTAATAAGAACCTTTGCGGACAGGCACAGAAATGTCATCTTCCTTGATTCTTCCTCTTAG
>Monodora_DN53845_77411_Q9ZS97
ATGGCTTCTCTCCTCGCCAATAATCCCCTGGCTCTCTCATCCCTTCAGTCGTCGTCTCTCACCAAAAGCCCCCTCTTCCCTTTCATCAACAACCCTCCAAAGAGCTCCAGCCTTACAAAACAGCCTTCTTCTCTCCGTATCCGATCAGACTCCCAGAAAACGTCGTCTCCAACTATCGGACCGCCGCCTCCCCCGTCGGACCCCATTCAGAAGCTTCTCAAACGCGACTACAAATGGGGATTCACATCCGACATCGATTCCTTCTCCCTCCCCATAGGCCTATCGGAATCGACGATCCGCTCGATTTCAGCCATCAAATCCGAGCCCGACTGGATGCTCCGGTTTCGCCTCGAAGCCTACCGCCGGTTCTTGGGGATGCAAGAGCCGAAGTGGTCCGAC…
>Monodora_DN53876_77421_O04028
ATGGGAAGCTTGCAGCTGCTCAGCTCTGTTTCGTTCCTGCCAAAACAGGCCAACCCCACTGCCACCGTGCCCCACATGTTTGCCCCTGCCCTTTTCAGTAACGGCTGCTTTTCACTGCACAACGCCGTCAGCGCGAGGAGAGGTGTTCATCTGCCTTGCACCCGCGCCCTCGTCGAGCGCAAGGAGATCGACGAAAACCCCGAAGGGATCATCTCTGGGGAGTGGCCGGAGAATTTCTCCCTCCTCACATACGACGATCTCTGCGACTACCTGAGGCCCAATCTCTTCAAAGAAAAGACGCAGCCTCATGTTGTTTTGGGGGAGATCATGTCGACCACCATTCGCACTGCGACTCCTGATCAGACGCTTGAGGAAGTCGACCACTACTTCGAGGTTGTA…
>Monodora_DN54538_77622_Q85B45
ATGGGGAAAACTCGTGGTATGGGAGCTGGGCGCAAGCTGAAGACACACAGGAGAAGGCAGAAGTGGGCTGACAAAGCATACAAGAAAAGCCACCTAGGCAATGAGTGGAAAAAACCATTTGCAGGGTCATCTCATGCCAAGGGAATAGTCCTTGAGAAGATTGGAATTGAAGCTAAGCAACCCAACTCAGCTATTCGTAAGTGTGCAAGAGTTCAACTGATTAAGAATGGAAAGAAGATAGCTGCCTTTGTCCCGAATGACGGTTGCCTGAACTTCATTGAGGAAAACGATGAAGTTCTGATCGCCGGGTTTGGACGGAAGGGGCACGCTGTCGGAGATATTCCTGGAGTCAGGTTCAAGGTGGTGAAGGTCTCTGGAGTGTCCCTATTGGCCCTTTTT…
>Monodora_DN54789_77676_Q9M067
ATGTTTTACTTCTTATGTCCTCTTTTAAATCGTCGGTCTATCTTTTTTGTGTTTTTTTCTGGTGGAGCGAACGGAGGGAGAGAACCAAAGAGAAAGAGGGGAAGAGCGATGAGTAAAAGGGAAGGAGATTGGAAGAGGAGGAGAACATCACAGCTGCATGATTTCATTTTGTGCATTCTCATCTCCCTGCAATTACTTCCAGGCTTAGCAGATGACCCACTGGCAAAAGATGTCATAAAAGCCAAGCGTTCTTCTACATCTAATAGCAGTACTGGCCTCAAAGTGTTGTTCGTGTGCCTCGGGCTGCTAGCTTTCATCCTGTTGTCAGTATTCATTTTCAAGAAATGGCAGCAGAAGAAGAGAGAGGAGCAGCATGCCCGCCTTTTAAGACTGTTTGAA…
>Monodora_DN56896_77996_Q8LCP1
ATGGCGGAAGCTGAGCCGGAGAAAACCCCTTCCCTGGCGGAGAATTATTTAGTGCAGGAGAAAGAGGAGAAAGAAGAACAGCCAAATCAGAGTGAAACTCCAGCAAAAGCCACTGAGGATCAGAACCCAACAAATGCTGTTGCAGCTGCTGCAATCGAGGAAGTAGCTGTGGAAAAAATTGATGAAAATCCTGGTGCTGAGGAGAGTACTGAGGCTCCTGATCAAGCAGGGTCTGAAGAGCAAGAAGCTGCTGCTGATGAGAAACCAGAGATAAAGCTTGAGACAGCACCAGCAGACTTCCGTTTTCCAACCACCAATCAAACAAGACATTGCTTTACACGTTACATCGAATATCACAGGTGTGTTGCAGCAAAGGGGGAAGGTGCTCCTGAGTGTGAT…
>Monodora_DN74484_78460_P37271
ATGTCAGTTTTGTTGTTATGGGTTGTTTCGCCGGCGGAGATCTCCGGTGGCCTTCGGTTTTCCGAGTCAATTCGAGGGGGAGGGAAGCTTGCACAGAGTTCAAGGTCATTGGGTGGAGGTGGGACAAGTTCAGGTTGTAGTCGGAAGCTACAAGGAAGAAAACCCAAATGGGATTCTTGCTTCCTAAATACTGGTATGAAGTATAGCTGTTTGGGCTTCGAGCCTGAGAACAGTAGGAATTTCCCATTGTTTTCTAGCTTGGTTGCAAACCCAGCTGGGGAAATTGGACTCACCTCGGAGCAGAAGGTTTATGATGTAGTCCTAAAGCAGGCTGCTTTAGTGAAAGAGCGGCCAAGATCCAAACGTGCGATGGACGTGAAGCCGGAAGTTGCCGTTCCA…
>Monodora_DN75452_78713_O23580
ATGGCTGCAAGCTTGGTGAGGTACGGAATCGTAGGAGTTGGGATGATGGGAAGAGAGCACGTCATCAATCTAGGCCACCTTCAGAGCGAAGGCGCCATCGTCACTTGCATAGCCGATCCTCACATCCCCTCCCAGCGCCTCGCCTTGGAAGTTGCTTCCTCCTTCAACTGGCCACACCTCGAGGTTTTCTCAGGGCACAAGGAGCTCCTGGACAGTGAGCTCTGTGATGTCGTCGTGGTATCCACTCCCAACATGACCCATTTCGAAATCCTGATGGACATCATCAACCACCCCCGACCCCATCACATCCTTGTGGAGAAGCCCCTGTGCACCACCGTCGATGATTGCAAGAAGGTCATAGATGCAGTTAAGAGCAGGCCTGAGATTCTGGTTCAAGTA…
>Monodora_DN95502_79674_Q9SHM3
ATGGGCATAAATTCCTCCAGAACAGGTCTAGCCTTGGAATCCACAGTCCCATTTGAGAATCTGCATTGCATCTCTTCTTCCCTGAGAATTTCAATGGCATCATTCAAAAGAAGCATACAGAGCGGCAGCTCTCGCTTAAAAGCATCGATCTTTCTCCTCTCCTCTTCCAAGCACGCCACATACTCTTCGAACCTTGCCAGCCTCTTCTTCCGATCCCCGATCCCCGAGACCTCCCTCAGGAACGCACTGATCGTCTTAGGCATAAAGCTGGGCTTGAAATCCAAGCTCAGCTCAGAAGACCCAGAACCCATCTTCCTCTTCCTATCCTATATCCTGCCCAACTCAACAACAACAGCAGCAACAACAAGATCCTGTCTTTCTCTGTTTTCTTTTTTCTTT…
>Monodora_DN95516_79678_O80917
ATGGCCACCATGACCACCTCAGCTGCCATCACCATTCCCTCCTGCAGTGGCCTGAAGGGGGGCCAAGCGGGCCGATCGTGCCCCAGCAAGGTGGCGGTCTCCTCTCCTGCACCGCTCATGTCAGTGAAAGCCTCTCTCAAGCAAGTGGGCGCGGCAGTCGTGGCCACTGCTGCAAGTGCAATGCTCGCGAGCAACGCGCTTGCCATTGAGATCCTTCTGGGTGGAAATGATGGATCTCTGGCCTTCGTGCCCAGTGACTTCTCAGTTTCTTCGGGCGAGAAGATTGTGTTCAAGAACAATGCAGGGTTCCCCCACAATGTTGTGTTCGATGAAGACGCGATCCCATCTGGAGTGGATGCATCTAAGATCTCTATGAGCGACGAGGATTTGCTTAATGCA…
>Monodora_DN96103_79802_Q9LPM8
ATGGCTGCAATTTCGTCCTTGTCTTTCGCTGCATTAGGCTTGGCTAACGAGAGGAAAGGATCGGTTTCCTCCGTCCGTTCTCTTCCTCCAAATTTTGACGCTTTTCGGATCCGAATCGCATCCGTTTCCGACGCAATTTCTTTTCGAAGCTCGAATGCAAGTTCTCGTTTGGTTGTTCGGTGTATGACAGCTGCATCCGATGTTCCGACTGTATCTGAAACAAAGTTAAATTTTCTCAAGTCCTACAAGCGGCCAATTCCAAGCATATATAATACTGTATTGCAAGAGTTAATGGTTCAGCAGCATCTACTGAGGTACAAGAGGACATATAAATATGATGCAGTCTTTGCTCTTGGATTTGTCACGGTCTATGATCAACTTATGGAAGGGTACCCCAGC…
